# Supplementary material for: Melon: metagenomic long-read-based taxonomic identification and quantification using marker genes
Source: Genome Biol. 2024 Aug 19;25:226. doi: 10.1186/s13059-024-03363-y (PMC11331721; doi:10.1186/s13059-024-03363-y)
Supplement: Supplementary file 1 — Additional file 1. Supplementary Data S1–3. [file 13059_2024_3363_MOESM1_ESM.xlsx]

## Sheet: Data S1
					bacteria								archaea
					tp	tp+fn	tp+fp	precision	recall	F0.5-score	F1-score	RefSeq definition	tp	tp+fn	tp+fp	precision	recall	F0.5-score	F1-score	RefSeq definition
kingdom	gene	knum	cog	definition
archaea; bacteria	s2	K02967	COG0052	small subunit ribosomal protein S2	32801	33881	32801	1	0.968124	0.993458	0.983804	30s ribosomal protein s2; ribosomal protein s2; us2 family ribosomal protein	435	967	435	1	0.449845	0.803472	0.620542	30s ribosomal protein s2
	s3	K02982	COG0092	small subunit ribosomal protein S3	24919	25034	25032	0.995486	0.995406	0.99547	0.995446	30s ribosomal protein s3; us3 family ribosomal protein	875	1010	876	0.998858	0.866337	0.969207	0.92789	30s ribosomal protein s3
	s4	K02986	COG0522	small subunit ribosomal protein S4	26269	28425	26315	0.998252	0.924151	0.982496	0.959773	30s ribosomal protein s4	162	941	162	1	0.172157	0.509755	0.293744	30s ribosomal protein s4
	s5	K02988	COG0098	small subunit ribosomal protein S5	22417	22567	22417	1	0.993353	0.998664	0.996665	30s ribosomal protein s5	790	916	790	1	0.862445	0.969087	0.926143	30s ribosomal protein s5
	s7	K02992	COG0049	small subunit ribosomal protein S7	20091	20118	20091	1	0.998658	0.999731	0.999329	30s ribosomal protein s7; ribosomal protein s7	744	978	744	1	0.760736	0.940819	0.864111	30s ribosomal protein s7
	s8	K02994	COG0096	small subunit ribosomal protein S8	22412	22614	22412	1	0.991067	0.998201	0.995514	30s ribosomal protein s8	789	796	789	1	0.991206	0.998229	0.995584	30s ribosomal protein s8
	s9	K02996	COG0103	small subunit ribosomal protein S9	25292	25915	25292	1	0.97596	0.995098	0.987834	30s ribosomal protein s9; us9 family ribosomal protein	854	865	856	0.997664	0.987283	0.99557	0.992446	30s ribosomal protein s9
	s10	K02946	COG0051	small subunit ribosomal protein S10	9341	9482	9342	0.999893	0.98513	0.996905	0.992456	30s ribosomal protein s10	184	521	184	1	0.353167	0.731901	0.521986	30s ribosomal protein s10
	s11	K02948	COG0100	small subunit ribosomal protein S11	15383	15624	15383	1	0.984575	0.996876	0.992228	30s ribosomal protein s11	646	675	646	1	0.957037	0.991102	0.978047	30s ribosomal protein s11
	s12	K02950	COG0048	small subunit ribosomal protein S12	13586	13618	13586	1	0.99765	0.999529	0.998824	30s ribosomal protein s12	114	541	114	1	0.210721	0.571715	0.348092	30s ribosomal protein s12
	s13	K02952	COG0099	small subunit ribosomal protein S13	21333	21531	21333	1	0.990804	0.998147	0.995381	30s ribosomal protein s13; ribosomal protein us13	917	952	917	1	0.963235	0.992424	0.981273	30s ribosomal protein s13
	s14	K02954	COG0199	small subunit ribosomal protein S14	22797	23755	22797	1	0.959672	0.991665	0.979421	30s ribosomal protein s14; type z 30s ribosomal protein s14; us14 family ribosomal protein	173	726	173	1	0.238292	0.610014	0.384872	30s ribosomal protein s14
	s15	K02956	COG0184	small subunit ribosomal protein S15	22117	22301	22117	1	0.991749	0.998339	0.995858	30s ribosomal protein s15; us15 family ribosomal protein	0	954	0	0	0	0	0	30s ribosomal protein s15
	s17	K02961	COG0186	small subunit ribosomal protein S17	20847	21261	20847	1	0.980528	0.996044	0.990168	30s ribosomal protein s17; ribosomal protein s17; us17 family ribosomal protein	164	849	164	1	0.193168	0.54485	0.323791	30s ribosomal protein s17
	s19	K02965	COG0185	small subunit ribosomal protein S19	15261	15416	15261	1	0.989946	0.997973	0.994947	30s ribosomal protein s19; ribosomal protein s19 family protein; s19 family ribosomal protein	46	886	46	1	0.0519187	0.214953	0.0987124	30s ribosomal protein s19; ribosomal protein s19 family protein
	l1	K02863	COG0081	large subunit ribosomal protein L1	31318	31331	31322	0.999872	0.999585	0.999815	0.999729	50s ribosomal protein l1	938	940	938	1	0.997872	0.999574	0.998935	50s ribosomal protein l1
	l2	K02886	COG0090	large subunit ribosomal protein L2	28085	28089	28085	1	0.999858	0.999972	0.999929	50s ribosomal protein l2	882	896	882	1	0.984375	0.996835	0.992126	50s ribosomal protein l2
	l3	K02906	COG0087	large subunit ribosomal protein L3	29188	29223	29188	1	0.998802	0.99976	0.999401	50s ribosomal protein l3	1006	1018	1006	1	0.988212	0.99762	0.994071	50s ribosomal protein l3
	l5	K02931	COG0094	large subunit ribosomal protein L5	25929	25985	25929	1	0.997845	0.999568	0.998921	50s ribosomal protein l5	565	988	565	1	0.571862	0.869766	0.727624	50s ribosomal protein l5
	l6	K02933	COG0097	large subunit ribosomal protein L6	31080	31284	31080	1	0.993479	0.998689	0.996729	50s ribosomal protein l6	944	990	944	1	0.953535	0.990348	0.976215	50s ribosomal protein l6
	l10	K02864	COG0244	large subunit ribosomal protein L10	30687	30786	30687	1	0.996784	0.999355	0.99839	50s ribosomal protein l10; ul10 family ribosomal protein	515	1125	515	1	0.457778	0.808477	0.628049	50s ribosomal protein l10
	l11	K02867	COG0080	large subunit ribosomal protein L11	22402	22413	22403	0.999955	0.999509	0.999866	0.999732	50s ribosomal protein l11	949	949	949	1	1	1	1	50s ribosomal protein l11
	l13	K02871	COG0102	large subunit ribosomal protein L13	24943	25308	24943	1	0.985578	0.997082	0.992736	50s ribosomal protein l13; ul13 family ribosomal protein	107	957	107	1	0.111808	0.386282	0.201128	50s ribosomal protein l13; ul13 family ribosomal protein
	l14	K02874	COG0093	large subunit ribosomal protein L14	14224	14500	14224	1	0.980966	0.996134	0.990391	50s ribosomal protein l14; ul14 family ribosomal protein	714	720	714	1	0.991667	0.998322	0.995816	50s ribosomal protein l14; ul14 family ribosomal protein
	l15	K02876	COG0200	large subunit ribosomal protein L15	29025	29122	29113	0.996977	0.996669	0.996916	0.996823	50s ribosomal protein l15; ul15 family ribosomal protein	428	496	884	0.484163	0.862903	0.530754	0.62029	50s ribosomal protein l15; ul15 family ribosomal protein
	l18	K02881	COG0256	large subunit ribosomal protein L18	25734	25803	25734	1	0.997326	0.999464	0.998661	50s ribosomal protein l18	397	956	397	1	0.415272	0.780267	0.586844	50s ribosomal protein l18
	l22	K02890	COG0091	large subunit ribosomal protein L22	20702	20897	20702	1	0.990669	0.99812	0.995312	50s ribosomal protein l22; ul22 family ribosomal protein	556	937	556	1	0.593383	0.879469	0.744809	50s ribosomal protein l22; ul22 family ribosomal protein
	l23	K02892	COG0089	large subunit ribosomal protein L23	20492	22362	20492	1	0.916376	0.982076	0.956363	50s ribosomal protein l23	116	874	116	1	0.132723	0.433483	0.234343	50s ribosomal protein l23
	l24	K02895	COG0198	large subunit ribosomal protein L24	24470	24570	24513	0.998246	0.99593	0.997782	0.997087	50s ribosomal protein l24	46	946	46	1	0.0486258	0.20354	0.0927419	50s ribosomal protein l24
	l29	K02904	COG0255	large subunit ribosomal protein L29	18637	19469	18637	1	0.957265	0.991151	0.978166	50s ribosomal protein l29; ribosomal protein l29 family protein; ul29 family ribosomal protein	742	815	742	1	0.910429	0.980703	0.953115	50s ribosomal protein l29
	l30	K02907	COG1841	large subunit ribosomal protein L30	17540	17756	17540	1	0.987835	0.997543	0.99388	50s ribosomal protein l30; ul30 family ribosomal protein	213	994	213	1	0.214286	0.576923	0.352941	50s ribosomal protein l30; ul30 family ribosomal protein
bacteria	s1	K02945	COG0539	small subunit ribosomal protein S1	13849	36470	18309	0.756404	0.379737	0.631187	0.505632	30s ribosomal protein s1
	s6	K02990	COG0360	small subunit ribosomal protein S6	25842	26380	25842	1	0.979606	0.995854	0.989698	30s ribosomal protein s6
	s16	K02959	COG0228	small subunit ribosomal protein S16	26736	26895	26736	1	0.994088	0.998812	0.997035	30s ribosomal protein s16; bs16 family ribosomal protein
	s18	K02963	COG0238	small subunit ribosomal protein S18	14369	16520	14369	1	0.869794	0.970931	0.930364	30s ribosomal protein s18; bs18 family ribosomal protein; ribosomal protein s18
	s20	K02968	COG0268	small subunit ribosomal protein S20	24902	24975	24902	1	0.997077	0.999414	0.998536	30s ribosomal protein s20
	s21	K02970	COG0828	small subunit ribosomal protein S21	11704	12383	11704	1	0.945167	0.98853	0.971811	30s ribosomal protein s21; bs21 family ribosomal protein; ribosomal protein s21
	l4	K02926	COG0088	large subunit ribosomal protein L4	30747	31285	30747	1	0.982803	0.996513	0.991327	50s ribosomal protein l4; ul4 family ribosomal protein
	l7a	K07590	COG1358	large subunit ribosomal protein L7A	1015	1367	3144	0.322837	0.742502	0.363982	0.450011	50s ribosomal protein l7ae; 50s ribosomal protein l7ae family protein; 50s ribosomal protein l7ae-like protein
	l9	K02939	COG0359	large subunit ribosomal protein L9	33225	33367	33275	0.998497	0.995744	0.997946	0.997119	50s ribosomal protein l9; bl9 family ribosomal protein
	l7/l12	K02935	COG0222	large subunit ribosomal protein L7/L12	27932	30544	27955	0.999177	0.914484	0.981006	0.954956	50s ribosomal protein l7/l12; ribosomal protein l7/l12
	l16	K02878	COG0197	large subunit ribosomal protein L16	19248	19318	19248	1	0.996376	0.999273	0.998185	50s ribosomal protein l16; ribosomal protein l16
	l17	K02879	COG0203	large subunit ribosomal protein L17	28705	28813	28705	1	0.996252	0.999248	0.998122	50s ribosomal protein l17; bl17 family ribosomal protein; l17 family ribosomal protein
	l19	K02884	COG0335	large subunit ribosomal protein L19	25711	25875	25715	0.999844	0.993662	0.998602	0.996744	50s ribosomal protein l19
	l20	K02887	COG0292	large subunit ribosomal protein L20	22000	22053	22002	0.999909	0.997597	0.999446	0.998752	50s ribosomal protein l20; bl20 family ribosomal protein
	l21	K02888	COG0261	large subunit ribosomal protein L21	23034	24883	23034	1	0.925692	0.984199	0.961412	50s ribosomal protein l21; bl21 family ribosomal protein
	l25	K02897	COG1825	large subunit ribosomal protein L25	34914	34928	34953	0.998884	0.999599	0.999027	0.999242	50s ribosomal protein l25; 50s ribosomal protein l25/general stress protein ctc
	l27	K02899	COG0211	large subunit ribosomal protein L27	21410	21445	21410	1	0.998368	0.999673	0.999183	50s ribosomal protein l27; bl27 family ribosomal protein
	l28	K02902	COG0227	large subunit ribosomal protein L28	21146	21542	21149	0.999858	0.981617	0.996156	0.990654	50s ribosomal protein l28; bl28 family ribosomal protein; l28 family ribosomal protein
	l31	K02909	COG0254	large subunit ribosomal protein L31	30722	30863	30722	1	0.995431	0.999083	0.99771	50s ribosomal protein l31; type b 50s ribosomal protein l31
	l32	K02911	COG0333	large subunit ribosomal protein L32	16292	19571	16306	0.999141	0.832456	0.96067	0.908214	50s ribosomal protein l32; ribosomal protein l32
	l33	K02913	COG0267	large subunit ribosomal protein L33	18517	18769	18517	1	0.986574	0.997286	0.993241	50s ribosomal protein l33; bl33 family ribosomal protein; ribosomal protein l33
	l34	K02914	COG0230	large subunit ribosomal protein L34	11384	11414	11385	0.999912	0.997372	0.999403	0.99864	50s ribosomal protein l34; bl34 family ribosomal protein
	l35	K02916	COG0291	large subunit ribosomal protein L35	14871	17278	14871	1	0.86069	0.968643	0.92513	50s ribosomal protein l35; bl35 family ribosomal protein
	l36	K02919	COG0257	large subunit ribosomal protein L36	8813	8862	8813	1	0.994471	0.998889	0.997228	50s ribosomal protein l36; ribosomal protein bl36; type b 50s ribosomal protein l36
archaea	s3ae	K02984	COG1890	small subunit ribosomal protein S3Ae									953	953	953	1	1	1	1	30s ribosomal protein s3ae
	s4e	K02987	COG1471	small subunit ribosomal protein S4e									992	994	997	0.994985	0.997988	0.995584	0.996484	30s ribosomal protein s4e
	s6e	K02991	COG2125	small subunit ribosomal protein S6e									923	1004	923	1	0.919323	0.982751	0.957966	30s ribosomal protein s6e; s6e family ribosomal protein
	s8e	K02995	COG2007	small subunit ribosomal protein S8e									737	958	737	1	0.769311	0.94342	0.869617	30s ribosomal protein s8e
	s17e	K02962	COG1383	small subunit ribosomal protein S17e									746	801	746	1	0.931336	0.985469	0.964447	30s ribosomal protein s17e
	s19e	K02966	COG2238	small subunit ribosomal protein S19e									938	942	938	1	0.995754	0.999148	0.997872	30s ribosomal protein s19e
	s24e	K02974	COG2004	small subunit ribosomal protein S24e									831	857	855	0.97193	0.969662	0.971475	0.970794	30s ribosomal protein s24e
	s25e	K02975		small subunit ribosomal protein S25e									61	75	106	0.575472	0.813333	0.611222	0.674033	30s ribosomal protein s25e; es25 family ribosomal protein
	s26e	K02976		small subunit ribosomal protein S26e									114	114	114	1	1	1	1	30s ribosomal protein s26e
	s27ae	K02977	COG1998	ubiquitin-small subunit ribosomal protein S27Ae									0	658	0	0	0	0	0	30s ribosomal protein s27ae
	s27e	K02978	COG2051	small subunit ribosomal protein S27e									385	731	385	1	0.526676	0.847644	0.689964	30s ribosomal protein s27e
	s28e	K02979	COG2053	small subunit ribosomal protein S28e									501	516	501	1	0.97093	0.994048	0.985251	30s ribosomal protein s28e
	s30e	K02983		small subunit ribosomal protein S30e									1	114	1	1	0.00877193	0.0423729	0.0173913	30s ribosomal protein s30e
	l4e	K02930	COG0088	large subunit ribosomal protein L4e									751	1051	751	1	0.714558	0.926017	0.833518	50s ribosomal protein l4
	l7ae	K02936	COG1358	large subunit ribosomal protein L7Ae									104	790	109	0.954128	0.131646	0.424144	0.231368	50s ribosomal protein l7ae
	l10e	K02866	COG0197	large subunit ribosomal protein L10e									934	938	934	1	0.995736	0.999144	0.997863	50s ribosomal protein l16; ribosomal protein l16
	l12	K02869	COG2058	large subunit ribosomal protein L12									960	1004	965	0.994819	0.956175	0.986842	0.975114	50s ribosomal protein p1
	l13e	K02873		large subunit ribosomal protein L13e									31	78	31	1	0.397436	0.767327	0.568807	50s ribosomal protein l13e; ribosomal protein l13e
	l14e	K02875	COG2163	large subunit ribosomal protein L14e									251	259	251	1	0.969112	0.993666	0.984314	50s ribosomal protein l14e
	l15e	K02877	COG1632	large subunit ribosomal protein L15e									940	942	944	0.995763	0.997877	0.996185	0.996819	50s ribosomal protein l15e
	l18e	K02883	COG1727	large subunit ribosomal protein L18e									845	873	846	0.998818	0.967927	0.992483	0.98313	50s ribosomal protein l18e
	l19e	K02885	COG2147	large subunit ribosomal protein L19e									951	956	951	1	0.99477	0.99895	0.997378	50s ribosomal protein l19e
	lx	K02944	COG2157	large subunit ribosomal protein LX									730	737	746	0.978552	0.990502	0.980919	0.984491	50s ribosomal protein l18ae
	l21e	K02889	COG2139	large subunit ribosomal protein L21e									841	845	880	0.955682	0.995266	0.963345	0.975072	50s ribosomal protein l21e
	l24e	K02896	COG2075	large subunit ribosomal protein L24e									578	824	578	1	0.701456	0.921556	0.824536	50s ribosomal protein l24e; ribosomal protein l24e family protein
	l30e	K02908	COG1911	large subunit ribosomal protein L30e									421	423	464	0.907328	0.995272	0.923651	0.949267	50s ribosomal protein l30e
	l31e	K02910	COG2097	large subunit ribosomal protein L31e									756	872	756	1	0.866972	0.970226	0.928747	50s ribosomal protein l31e
	l32e	K02912	COG1717	large subunit ribosomal protein L32e									502	1007	502	1	0.49851	0.832504	0.665341	50s ribosomal protein l32e; el32 family ribosomal protein
	l34e	K02915	COG2174	large subunit ribosomal protein L34e									241	253	248	0.971774	0.952569	0.967871	0.962076	50s ribosomal protein l34e
	l35ae	K02917	COG2451	large subunit ribosomal protein L35Ae									93	103	93	1	0.902913	0.978947	0.94898	50s ribosomal protein l35ae
	l37ae	K02921	COG1997	large subunit ribosomal protein L37Ae									693	705	759	0.913043	0.982979	0.926223	0.946721	50s ribosomal protein l37ae
	l37e	K02922	COG2126	large subunit ribosomal protein L37e									662	678	662	1	0.976401	0.995189	0.98806	50s ribosomal protein l37e
	l39e	K02924	COG2167	large subunit ribosomal protein L39e									543	548	545	0.99633	0.990876	0.995235	0.993596	50s ribosomal protein l39e
	l40e	K02927	COG1552	ubiquitin-large subunit ribosomal protein L40e									0	694	0	0	0	0	0	50s ribosomal protein l40e
	l41e	K02928		large subunit ribosomal protein L41e									5	5	5	1	1	1	1	50s ribosomal protein l41e
	l44e	K02929	COG1631	large subunit ribosomal protein L44e									662	720	662	1	0.919444	0.982779	0.958032	50s ribosomal protein l44e

## Sheet: Data S2
assembly	taxid	species_taxid	organism_name	infraspecific_name	assembly_level	completeness	contamination	ftp_path	superkingdom	phylum	class	order	family	genus	species	/database	/genome_size_database	/evaluation	/simulation
GCF_000003135.1	548480	216816	Bifidobacterium longum subsp. longum ATCC 55813	strain=ATCC 55813	Scaffold	99.99	0.4	https://ftp.ncbi.nlm.nih.gov/genomes/all/GCF/000/003/135/GCF_000003135.1_ASM313v1	2|Bacteria	201174|Actinomycetota	1760|Actinomycetes	85004|Bifidobacteriales	31953|Bifidobacteriaceae	1678|Bifidobacterium	216816|Bifidobacterium longum	TRUE	FALSE	FALSE	FALSE
GCF_000003215.1	455631	1496	Clostridioides difficile QCD-66c26	na	Chromosome	100	0.9	https://ftp.ncbi.nlm.nih.gov/genomes/all/GCF/000/003/215/GCF_000003215.1_ASM321v1	2|Bacteria	1239|Bacillota	186801|Clostridia	186802|Eubacteriales	186804|Peptostreptococcaceae	1870884|Clostridioides	1496|Clostridioides difficile	TRUE	FALSE	FALSE	FALSE
GCF_000003925.1	526997	1405	Bacillus mycoides DSM 2048	strain=DSM 2048	Chromosome	99.97	0.57	https://ftp.ncbi.nlm.nih.gov/genomes/all/GCF/000/003/925/GCF_000003925.1_ASM392v1	2|Bacteria	1239|Bacillota	91061|Bacilli	1385|Bacillales	186817|Bacillaceae	1386|Bacillus	1405|Bacillus mycoides	TRUE	FALSE	FALSE	FALSE
GCF_000003955.1	526994	1396	Bacillus cereus AH1273	strain=AH1273	Chromosome	99.98	1.34	https://ftp.ncbi.nlm.nih.gov/genomes/all/GCF/000/003/955/GCF_000003955.1_ASM395v1	2|Bacteria	1239|Bacillota	91061|Bacilli	1385|Bacillales	186817|Bacillaceae	1386|Bacillus	1396|Bacillus cereus	TRUE	FALSE	FALSE	FALSE
GCF_000005825.2	398511	79885	Alkalihalophilus pseudofirmus OF4	strain=OF4	Complete Genome	99.99	1.26	https://ftp.ncbi.nlm.nih.gov/genomes/all/GCF/000/005/825/GCF_000005825.2_ASM582v2	2|Bacteria	1239|Bacillota	91061|Bacilli	1385|Bacillales	186817|Bacillaceae	2893060|Alkalihalophilus	79885|Alkalihalophilus pseudofirmus	TRUE	TRUE	FALSE	FALSE
GCF_000005845.2	511145	562	Escherichia coli str. K-12 substr. MG1655	strain=K-12 substr. MG1655	Complete Genome	100	0.13	https://ftp.ncbi.nlm.nih.gov/genomes/all/GCF/000/005/845/GCF_000005845.2_ASM584v2	2|Bacteria	1224|Pseudomonadota	1236|Gammaproteobacteria	91347|Enterobacterales	543|Enterobacteriaceae	561|Escherichia	562|Escherichia coli	TRUE	TRUE	FALSE	FALSE
GCF_000006605.1	306537	38289	Corynebacterium jeikeium K411	strain=K411 = NCTC 11915	Complete Genome	99.95	0.31	https://ftp.ncbi.nlm.nih.gov/genomes/all/GCF/000/006/605/GCF_000006605.1_ASM660v1	2|Bacteria	201174|Actinomycetota	1760|Actinomycetes	85007|Mycobacteriales	1653|Corynebacteriaceae	1716|Corynebacterium	38289|Corynebacterium jeikeium	TRUE	TRUE	FALSE	FALSE
GCF_000006625.1	273119	134821	Ureaplasma parvum serovar 3 str. ATCC 700970	strain=ATCC 700970	Complete Genome	97.77	0.06	https://ftp.ncbi.nlm.nih.gov/genomes/all/GCF/000/006/625/GCF_000006625.1_ASM662v1	2|Bacteria	544448|Mycoplasmatota	31969|Mollicutes	2085|Mycoplasmatales	2092|Mycoplasmataceae	2129|Ureaplasma	134821|Ureaplasma parvum	TRUE	TRUE	FALSE	FALSE
GCF_000006645.1	187410	632	Yersinia pestis KIM10+	strain=KIM10+	Complete Genome	100	0.17	https://ftp.ncbi.nlm.nih.gov/genomes/all/GCF/000/006/645/GCF_000006645.1_ASM664v1	2|Bacteria	1224|Pseudomonadota	1236|Gammaproteobacteria	91347|Enterobacterales	1903411|Yersiniaceae	629|Yersinia	632|Yersinia pestis	TRUE	TRUE	FALSE	FALSE
GCF_000006665.1	155864	562	Escherichia coli O157:H7 str. EDL933	strain=EDL933	Chromosome	100	0.32	https://ftp.ncbi.nlm.nih.gov/genomes/all/GCF/000/006/665/GCF_000006665.1_ASM666v1	2|Bacteria	1224|Pseudomonadota	1236|Gammaproteobacteria	91347|Enterobacterales	543|Enterobacteriaceae	561|Escherichia	562|Escherichia coli	TRUE	FALSE	FALSE	FALSE
GCF_000006685.1	243161	83560	Chlamydia muridarum str. Nigg	strain=Nigg	Complete Genome	99.83	0.11	https://ftp.ncbi.nlm.nih.gov/genomes/all/GCF/000/006/685/GCF_000006685.1_ASM668v1	2|Bacteria	204428|Chlamydiota	204429|Chlamydiia	51291|Chlamydiales	809|Chlamydiaceae	810|Chlamydia	83560|Chlamydia muridarum	TRUE	TRUE	FALSE	FALSE
GCF_000006725.1	160492	2371	Xylella fastidiosa 9a5c	strain=9a5c	Complete Genome	99.99	0.04	https://ftp.ncbi.nlm.nih.gov/genomes/all/GCF/000/006/725/GCF_000006725.1_ASM672v1	2|Bacteria	1224|Pseudomonadota	1236|Gammaproteobacteria	135614|Xanthomonadales	32033|Xanthomonadaceae	2370|Xylella	2371|Xylella fastidiosa	TRUE	TRUE	FALSE	FALSE
GCF_000006745.1	243277	666	Vibrio cholerae O1 biovar El Tor str. N16961	strain=N16961	Complete Genome	100	0.15	https://ftp.ncbi.nlm.nih.gov/genomes/all/GCF/000/006/745/GCF_000006745.1_ASM674v1	2|Bacteria	1224|Pseudomonadota	1236|Gammaproteobacteria	135623|Vibrionales	641|Vibrionaceae	662|Vibrio	666|Vibrio cholerae	TRUE	TRUE	FALSE	FALSE
GCF_000006765.1	208964	287	Pseudomonas aeruginosa PAO1	strain=PAO1	Complete Genome	100	0.12	https://ftp.ncbi.nlm.nih.gov/genomes/all/GCF/000/006/765/GCF_000006765.1_ASM676v1	2|Bacteria	1224|Pseudomonadota	1236|Gammaproteobacteria	72274|Pseudomonadales	135621|Pseudomonadaceae	286|Pseudomonas	287|Pseudomonas aeruginosa	TRUE	TRUE	FALSE	FALSE
GCF_000006785.2	160490	1314	Streptococcus pyogenes M1 GAS	strain=SF370	Complete Genome	99.99	0.48	https://ftp.ncbi.nlm.nih.gov/genomes/all/GCF/000/006/785/GCF_000006785.2_ASM678v2	2|Bacteria	1239|Bacillota	91061|Bacilli	186826|Lactobacillales	1300|Streptococcaceae	1301|Streptococcus	1314|Streptococcus pyogenes	TRUE	TRUE	FALSE	FALSE
GCF_000006805.1	64091	2242	Halobacterium salinarum NRC-1	strain=NRC-1; ATCC 700922	Complete Genome	99.89	0.19	https://ftp.ncbi.nlm.nih.gov/genomes/all/GCF/000/006/805/GCF_000006805.1_ASM680v1	2157|Archaea	28890|Euryarchaeota	183963|Halobacteria	2235|Halobacteriales	2236|Halobacteriaceae	2239|Halobacterium	2242|Halobacterium salinarum	TRUE	TRUE	FALSE	FALSE
GCF_000006825.1	272843	747	Pasteurella multocida subsp. multocida str. Pm70	strain=Pm70	Complete Genome	100	0.17	https://ftp.ncbi.nlm.nih.gov/genomes/all/GCF/000/006/825/GCF_000006825.1_ASM682v1	2|Bacteria	1224|Pseudomonadota	1236|Gammaproteobacteria	135625|Pasteurellales	712|Pasteurellaceae	745|Pasteurella	747|Pasteurella multocida	TRUE	TRUE	FALSE	FALSE
GCF_000006845.1	242231	485	Neisseria gonorrhoeae FA 1090	strain=FA 1090	Complete Genome	100	0.12	https://ftp.ncbi.nlm.nih.gov/genomes/all/GCF/000/006/845/GCF_000006845.1_ASM684v1	2|Bacteria	1224|Pseudomonadota	28216|Betaproteobacteria	206351|Neisseriales	481|Neisseriaceae	482|Neisseria	485|Neisseria gonorrhoeae	TRUE	TRUE	FALSE	FALSE
GCF_000006865.1	272623	1358	Lactococcus lactis subsp. lactis Il1403	strain=IL1403	Complete Genome	100	0.17	https://ftp.ncbi.nlm.nih.gov/genomes/all/GCF/000/006/865/GCF_000006865.1_ASM686v1	2|Bacteria	1239|Bacillota	91061|Bacilli	186826|Lactobacillales	1300|Streptococcaceae	1357|Lactococcus	1358|Lactococcus lactis	TRUE	TRUE	FALSE	FALSE
GCF_000006885.1	170187	1313	Streptococcus pneumoniae TIGR4	strain=TIGR4; ATCC BAA-334	Complete Genome	100	0.15	https://ftp.ncbi.nlm.nih.gov/genomes/all/GCF/000/006/885/GCF_000006885.1_ASM688v1	2|Bacteria	1239|Bacillota	91061|Bacilli	186826|Lactobacillales	1300|Streptococcaceae	1301|Streptococcus	1313|Streptococcus pneumoniae	TRUE	TRUE	FALSE	FALSE
GCF_000006905.1	190650	155892	Caulobacter vibrioides CB15	strain=CB15	Complete Genome	100	0.01	https://ftp.ncbi.nlm.nih.gov/genomes/all/GCF/000/006/905/GCF_000006905.1_ASM690v1	2|Bacteria	1224|Pseudomonadota	28211|Alphaproteobacteria	204458|Caulobacterales	76892|Caulobacteraceae	75|Caulobacter	155892|Caulobacter vibrioides	TRUE	TRUE	FALSE	FALSE
GCF_000006925.2	198214	623	Shigella flexneri 2a str. 301	strain=301	Complete Genome	100	0.66	https://ftp.ncbi.nlm.nih.gov/genomes/all/GCF/000/006/925/GCF_000006925.2_ASM692v2	2|Bacteria	1224|Pseudomonadota	1236|Gammaproteobacteria	91347|Enterobacterales	543|Enterobacteriaceae	620|Shigella	623|Shigella flexneri	TRUE	TRUE	FALSE	FALSE
GCF_000006945.2	99287	28901	Salmonella enterica subsp. enterica serovar Typhimurium str. LT2	strain=LT2	Complete Genome	100	0.24	https://ftp.ncbi.nlm.nih.gov/genomes/all/GCF/000/006/945/GCF_000006945.2_ASM694v2	2|Bacteria	1224|Pseudomonadota	1236|Gammaproteobacteria	91347|Enterobacterales	543|Enterobacteriaceae	590|Salmonella	28901|Salmonella enterica	TRUE	TRUE	FALSE	FALSE
GCF_000006965.1	266834	382	Sinorhizobium meliloti 1021	strain=1021	Complete Genome	99.99	0.02	https://ftp.ncbi.nlm.nih.gov/genomes/all/GCF/000/006/965/GCF_000006965.1_ASM696v1	2|Bacteria	1224|Pseudomonadota	28211|Alphaproteobacteria	356|Hyphomicrobiales	82115|Rhizobiaceae	28105|Sinorhizobium	382|Sinorhizobium meliloti	TRUE	TRUE	FALSE	FALSE
GCF_000006985.1	194439	1097	Chlorobaculum tepidum TLS	strain=TLS	Complete Genome	99.98	0.31	https://ftp.ncbi.nlm.nih.gov/genomes/all/GCF/000/006/985/GCF_000006985.1_ASM698v1	2|Bacteria	1090|Chlorobiota	191410|Chlorobiia	191411|Chlorobiales	191412|Chlorobiaceae	256319|Chlorobaculum	1097|Chlorobaculum tepidum	TRUE	TRUE	TRUE	TRUE
GCF_000007005.1	273057	2287	Saccharolobus solfataricus P2	strain=P2	Complete Genome	99.98	1.21	https://ftp.ncbi.nlm.nih.gov/genomes/all/GCF/000/007/005/GCF_000007005.1_ASM700v1	2157|Archaea	28889|Thermoproteota	183924|Thermoprotei	2281|Sulfolobales	118883|Sulfolobaceae	2100760|Saccharolobus	2287|Saccharolobus solfataricus	TRUE	TRUE	FALSE	FALSE
GCF_000007025.1	272944	781	Rickettsia conorii str. Malish 7	strain=Malish 7	Complete Genome	99.95	0.24	https://ftp.ncbi.nlm.nih.gov/genomes/all/GCF/000/007/025/GCF_000007025.1_ASM702v1	2|Bacteria	1224|Pseudomonadota	28211|Alphaproteobacteria	766|Rickettsiales	775|Rickettsiaceae	780|Rickettsia	781|Rickettsia conorii	TRUE	TRUE	FALSE	FALSE
GCF_000007045.1	171101	1313	Streptococcus pneumoniae R6	strain=R6	Complete Genome	100	0.08	https://ftp.ncbi.nlm.nih.gov/genomes/all/GCF/000/007/045/GCF_000007045.1_ASM704v1	2|Bacteria	1239|Bacillota	91061|Bacilli	186826|Lactobacillales	1300|Streptococcaceae	1301|Streptococcus	1313|Streptococcus pneumoniae	TRUE	TRUE	FALSE	FALSE
GCF_000007065.1	192952	2209	Methanosarcina mazei Go1	strain=Go1	Complete Genome	99.98	1.76	https://ftp.ncbi.nlm.nih.gov/genomes/all/GCF/000/007/065/GCF_000007065.1_ASM706v1	2157|Archaea	28890|Euryarchaeota	224756|Methanomicrobia	94695|Methanosarcinales	2206|Methanosarcinaceae	2207|Methanosarcina	2209|Methanosarcina mazei	TRUE	TRUE	FALSE	FALSE
GCF_000007085.1	273068	911092	Caldanaerobacter subterraneus subsp. tengcongensis MB4	strain=MB4	Complete Genome	100	1.07	https://ftp.ncbi.nlm.nih.gov/genomes/all/GCF/000/007/085/GCF_000007085.1_ASM708v1	2|Bacteria	1239|Bacillota	186801|Clostridia	68295|Thermoanaerobacterales	186814|Thermoanaerobacteraceae	249529|Caldanaerobacter	911092|Caldanaerobacter subterraneus	TRUE	TRUE	TRUE	TRUE
GCF_000007105.1	264203	542	Zymomonas mobilis subsp. mobilis ZM4 = ATCC 31821	strain=ZM4	Complete Genome	99.93	0.15	https://ftp.ncbi.nlm.nih.gov/genomes/all/GCF/000/007/105/GCF_000007105.1_ASM710v1	2|Bacteria	1224|Pseudomonadota	28211|Alphaproteobacteria	204457|Sphingomonadales	2844881|Zymomonadaceae	541|Zymomonas	542|Zymomonas mobilis	TRUE	TRUE	FALSE	FALSE
GCF_000007125.1	224914	29459	Brucella melitensis bv. 1 str. 16M	strain=16M	Complete Genome	100	0.15	https://ftp.ncbi.nlm.nih.gov/genomes/all/GCF/000/007/125/GCF_000007125.1_ASM712v1	2|Bacteria	1224|Pseudomonadota	28211|Alphaproteobacteria	356|Hyphomicrobiales	118882|Brucellaceae	234|Brucella	29459|Brucella melitensis	TRUE	TRUE	FALSE	FALSE
GCF_000007145.1	190485	339	Xanthomonas campestris pv. campestris str. ATCC 33913	strain=ATCC 33913	Complete Genome	100	0.01	https://ftp.ncbi.nlm.nih.gov/genomes/all/GCF/000/007/145/GCF_000007145.1_ASM714v1	2|Bacteria	1224|Pseudomonadota	1236|Gammaproteobacteria	135614|Xanthomonadales	32033|Xanthomonadaceae	338|Xanthomonas	339|Xanthomonas campestris	TRUE	TRUE	FALSE	FALSE
GCF_000007165.1	190486	346	Xanthomonas citri pv. citri str. 306	strain=306	Complete Genome	100	0.05	https://ftp.ncbi.nlm.nih.gov/genomes/all/GCF/000/007/165/GCF_000007165.1_ASM716v1	2|Bacteria	1224|Pseudomonadota	1236|Gammaproteobacteria	135614|Xanthomonadales	32033|Xanthomonadaceae	338|Xanthomonas	346|Xanthomonas citri	TRUE	TRUE	FALSE	FALSE
GCF_000007185.1	190192	2320	Methanopyrus kandleri AV19	strain=AV19	Complete Genome	99.97	0.22	https://ftp.ncbi.nlm.nih.gov/genomes/all/GCF/000/007/185/GCF_000007185.1_ASM718v1	2157|Archaea	28890|Euryarchaeota	183988|Methanopyri	68985|Methanopyrales	183713|Methanopyraceae	2319|Methanopyrus	2320|Methanopyrus kandleri	TRUE	TRUE	TRUE	TRUE
GCF_000007205.1	182082	83558	Chlamydia pneumoniae TW-183	strain=TW-183	Complete Genome	99.02	0.1	https://ftp.ncbi.nlm.nih.gov/genomes/all/GCF/000/007/205/GCF_000007205.1_ASM720v1	2|Bacteria	204428|Chlamydiota	204429|Chlamydiia	51291|Chlamydiales	809|Chlamydiaceae	810|Chlamydia	83558|Chlamydia pneumoniae	TRUE	TRUE	FALSE	FALSE
GCF_000007225.1	178306	13773	Pyrobaculum aerophilum str. IM2	strain=IM2	Complete Genome	99.73	0.17	https://ftp.ncbi.nlm.nih.gov/genomes/all/GCF/000/007/225/GCF_000007225.1_ASM722v1	2157|Archaea	28889|Thermoproteota	183924|Thermoprotei	2266|Thermoproteales	2267|Thermoproteaceae	2276|Pyrobaculum	13773|Pyrobaculum aerophilum	TRUE	TRUE	TRUE	TRUE
GCF_000007245.1	183190	2371	Xylella fastidiosa Temecula1	strain=Temecula1	Complete Genome	100	0.13	https://ftp.ncbi.nlm.nih.gov/genomes/all/GCF/000/007/245/GCF_000007245.1_ASM724v1	2|Bacteria	1224|Pseudomonadota	1236|Gammaproteobacteria	135614|Xanthomonadales	32033|Xanthomonadaceae	2370|Xylella	2371|Xylella fastidiosa	TRUE	TRUE	FALSE	FALSE
GCF_000007265.1	208435	1311	Streptococcus agalactiae 2603V/R	strain=2603V/R	Complete Genome	100	0.11	https://ftp.ncbi.nlm.nih.gov/genomes/all/GCF/000/007/265/GCF_000007265.1_ASM726v1	2|Bacteria	1239|Bacillota	91061|Bacilli	186826|Lactobacillales	1300|Streptococcaceae	1301|Streptococcus	1311|Streptococcus agalactiae	TRUE	TRUE	FALSE	FALSE
GCF_000007285.1	186103	1314	Streptococcus pyogenes MGAS8232	strain=MGAS8232	Complete Genome	99.99	0.16	https://ftp.ncbi.nlm.nih.gov/genomes/all/GCF/000/007/285/GCF_000007285.1_ASM728v1	2|Bacteria	1239|Bacillota	91061|Bacilli	186826|Lactobacillales	1300|Streptococcaceae	1301|Streptococcus	1314|Streptococcus pyogenes	TRUE	TRUE	FALSE	FALSE
GCF_000007305.1	186497	2261	Pyrococcus furiosus DSM 3638	strain=DSM 3638	Complete Genome	99.81	0.13	https://ftp.ncbi.nlm.nih.gov/genomes/all/GCF/000/007/305/GCF_000007305.1_ASM730v1	2157|Archaea	28890|Euryarchaeota	183968|Thermococci	2258|Thermococcales	2259|Thermococcaceae	2260|Pyrococcus	2261|Pyrococcus furiosus	TRUE	TRUE	FALSE	FALSE
GCF_000007345.1	188937	2214	Methanosarcina acetivorans C2A	strain=C2A	Complete Genome	99.98	1.23	https://ftp.ncbi.nlm.nih.gov/genomes/all/GCF/000/007/345/GCF_000007345.1_ASM734v1	2157|Archaea	28890|Euryarchaeota	224756|Methanomicrobia	94695|Methanosarcinales	2206|Methanosarcinaceae	2207|Methanosarcina	2214|Methanosarcina acetivorans	TRUE	TRUE	TRUE	TRUE
GCF_000007365.1	198804	9	Buchnera aphidicola str. Sg (Schizaphis graminum)	strain=Sg (ex Schizaphis graminum)	Complete Genome	99.94	0.04	https://ftp.ncbi.nlm.nih.gov/genomes/all/GCF/000/007/365/GCF_000007365.1_ASM736v1	2|Bacteria	1224|Pseudomonadota	1236|Gammaproteobacteria	91347|Enterobacterales	1903409|Erwiniaceae	32199|Buchnera	9|Buchnera aphidicola	TRUE	TRUE	FALSE	FALSE
GCF_000007405.1	198215	623	Shigella flexneri 2a str. 2457T	strain=2457T	Complete Genome	100	0.53	https://ftp.ncbi.nlm.nih.gov/genomes/all/GCF/000/007/405/GCF_000007405.1_ASM740v1	2|Bacteria	1224|Pseudomonadota	1236|Gammaproteobacteria	91347|Enterobacterales	543|Enterobacteriaceae	620|Shigella	623|Shigella flexneri	TRUE	TRUE	FALSE	FALSE
GCF_000007425.1	198466	1314	Streptococcus pyogenes MGAS315	strain=MGAS315	Complete Genome	100	0.02	https://ftp.ncbi.nlm.nih.gov/genomes/all/GCF/000/007/425/GCF_000007425.1_ASM742v1	2|Bacteria	1239|Bacillota	91061|Bacilli	186826|Lactobacillales	1300|Streptococcaceae	1301|Streptococcus	1314|Streptococcus pyogenes	TRUE	TRUE	FALSE	FALSE
GCF_000007445.1	199310	562	Escherichia coli CFT073	strain=CFT073	Complete Genome	100	0.69	https://ftp.ncbi.nlm.nih.gov/genomes/all/GCF/000/007/445/GCF_000007445.1_ASM744v1	2|Bacteria	1224|Pseudomonadota	1236|Gammaproteobacteria	91347|Enterobacterales	543|Enterobacteriaceae	561|Escherichia	562|Escherichia coli	TRUE	TRUE	FALSE	FALSE
GCF_000007465.2	210007	1309	Streptococcus mutans UA159	strain=UA159	Complete Genome	100	0.06	https://ftp.ncbi.nlm.nih.gov/genomes/all/GCF/000/007/465/GCF_000007465.2_ASM746v2	2|Bacteria	1239|Bacillota	91061|Bacilli	186826|Lactobacillales	1300|Streptococcaceae	1301|Streptococcus	1309|Streptococcus mutans	TRUE	TRUE	FALSE	FALSE
GCF_000007485.1	203267	2039	Tropheryma whipplei str. Twist	strain=Twist	Complete Genome	98.59	0.26	https://ftp.ncbi.nlm.nih.gov/genomes/all/GCF/000/007/485/GCF_000007485.1_ASM748v1	2|Bacteria	201174|Actinomycetota	1760|Actinomycetes	85006|Micrococcales	2805591|Tropherymataceae	2038|Tropheryma	2039|Tropheryma whipplei	TRUE	TRUE	TRUE	TRUE
GCF_000007505.1	204722	29461	Brucella suis 1330	strain=1330	Complete Genome	100	0.07	https://ftp.ncbi.nlm.nih.gov/genomes/all/GCF/000/007/505/GCF_000007505.1_ASM750v1	2|Bacteria	1224|Pseudomonadota	28211|Alphaproteobacteria	356|Hyphomicrobiales	118882|Brucellaceae	234|Brucella	29461|Brucella suis	TRUE	TRUE	FALSE	FALSE
GCF_000007525.1	206672	216816	Bifidobacterium longum NCC2705	strain=NCC2705	Complete Genome	99.98	0.04	https://ftp.ncbi.nlm.nih.gov/genomes/all/GCF/000/007/525/GCF_000007525.1_ASM752v1	2|Bacteria	201174|Actinomycetota	1760|Actinomycetes	85004|Bifidobacteriales	31953|Bifidobacteriaceae	1678|Bifidobacterium	216816|Bifidobacterium longum	TRUE	TRUE	FALSE	FALSE
GCF_000007545.1	209261	28901	Salmonella enterica subsp. enterica serovar Typhi str. Ty2	strain=Ty2	Complete Genome	100	0.15	https://ftp.ncbi.nlm.nih.gov/genomes/all/GCF/000/007/545/GCF_000007545.1_ASM754v1	2|Bacteria	1224|Pseudomonadota	1236|Gammaproteobacteria	91347|Enterobacterales	543|Enterobacteriaceae	590|Salmonella	28901|Salmonella enterica	TRUE	TRUE	FALSE	FALSE
GCF_000007565.2	160488	303	Pseudomonas putida KT2440	strain=KT2440	Complete Genome	100	0.12	https://ftp.ncbi.nlm.nih.gov/genomes/all/GCF/000/007/565/GCF_000007565.2_ASM756v2	2|Bacteria	1224|Pseudomonadota	1236|Gammaproteobacteria	72274|Pseudomonadales	135621|Pseudomonadaceae	286|Pseudomonas	303|Pseudomonas putida	TRUE	TRUE	FALSE	FALSE
GCF_000007585.1	242619	837	Porphyromonas gingivalis W83	strain=W83	Complete Genome	99.99	0.04	https://ftp.ncbi.nlm.nih.gov/genomes/all/GCF/000/007/585/GCF_000007585.1_ASM758v1	2|Bacteria	976|Bacteroidota	200643|Bacteroidia	171549|Bacteroidales	171551|Porphyromonadaceae	836|Porphyromonas	837|Porphyromonas gingivalis	TRUE	TRUE	FALSE	FALSE
GCF_000007605.1	227941	83557	Chlamydia caviae GPIC	na	Complete Genome	99.94	0.12	https://ftp.ncbi.nlm.nih.gov/genomes/all/GCF/000/007/605/GCF_000007605.1_ASM760v1	2|Bacteria	204428|Chlamydiota	204429|Chlamydiia	51291|Chlamydiales	809|Chlamydiaceae	810|Chlamydia	83557|Chlamydia caviae	TRUE	TRUE	TRUE	TRUE
GCF_000007625.1	212717	1513	Clostridium tetani E88	strain=Massachusetts substr. E88	Complete Genome	100	0.01	https://ftp.ncbi.nlm.nih.gov/genomes/all/GCF/000/007/625/GCF_000007625.1_ASM762v1	2|Bacteria	1239|Bacillota	186801|Clostridia	186802|Eubacteriales	31979|Clostridiaceae	1485|Clostridium	1513|Clostridium tetani	TRUE	TRUE	FALSE	FALSE
GCF_000007645.1	176280	1282	Staphylococcus epidermidis ATCC 12228	strain=ATCC 12228	Complete Genome	99.99	0.07	https://ftp.ncbi.nlm.nih.gov/genomes/all/GCF/000/007/645/GCF_000007645.1_ASM764v1	2|Bacteria	1239|Bacillota	91061|Bacilli	1385|Bacillales	90964|Staphylococcaceae	1279|Staphylococcus	1282|Staphylococcus epidermidis	TRUE	TRUE	FALSE	FALSE
GCF_000007665.1	281090	1575	Leifsonia xyli subsp. xyli str. CTCB07	strain=CTCB07	Complete Genome	99.99	0.27	https://ftp.ncbi.nlm.nih.gov/genomes/all/GCF/000/007/665/GCF_000007665.1_ASM766v1	2|Bacteria	201174|Actinomycetota	1760|Actinomycetes	85006|Micrococcales	85023|Microbacteriaceae	110932|Leifsonia	1575|Leifsonia xyli	TRUE	TRUE	FALSE	FALSE
GCF_000007685.1	267671	173	Leptospira interrogans serovar Copenhageni str. Fiocruz L1-130	strain=Fiocruz L1-130	Complete Genome	99.97	0.16	https://ftp.ncbi.nlm.nih.gov/genomes/all/GCF/000/007/685/GCF_000007685.1_ASM768v1	2|Bacteria	203691|Spirochaetota	203692|Spirochaetia	1643688|Leptospirales	170|Leptospiraceae	171|Leptospira	173|Leptospira interrogans	TRUE	TRUE	FALSE	FALSE
GCF_000007705.1	243365	536	Chromobacterium violaceum ATCC 12472	strain=ATCC 12472	Complete Genome	100	0.34	https://ftp.ncbi.nlm.nih.gov/genomes/all/GCF/000/007/705/GCF_000007705.1_ASM770v1	2|Bacteria	1224|Pseudomonadota	28216|Betaproteobacteria	206351|Neisseriales	1499392|Chromobacteriaceae	535|Chromobacterium	536|Chromobacterium violaceum	TRUE	TRUE	FALSE	FALSE
GCF_000007725.1	224915	9	Buchnera aphidicola str. Bp (Baizongia pistaciae)	strain=Bp (Baizongia pistaciae)	Complete Genome	99.96	0.05	https://ftp.ncbi.nlm.nih.gov/genomes/all/GCF/000/007/725/GCF_000007725.1_ASM772v1	2|Bacteria	1224|Pseudomonadota	1236|Gammaproteobacteria	91347|Enterobacterales	1903409|Erwiniaceae	32199|Buchnera	9|Buchnera aphidicola	TRUE	TRUE	FALSE	FALSE
GCF_000007745.1	221988	157673	[Mannheimia] succiniciproducens MBEL55E	strain=MBEL55E	Complete Genome	100	0.08	https://ftp.ncbi.nlm.nih.gov/genomes/all/GCF/000/007/745/GCF_000007745.1_ASM774v1	2|Bacteria	1224|Pseudomonadota	1236|Gammaproteobacteria	135625|Pasteurellales	712|Pasteurellaceae	697331|Basfia	157673|[Mannheimia] succiniciproducens	TRUE	TRUE	TRUE	TRUE
GCF_000007765.2	227377	777	Coxiella burnetii RSA 493	strain=RSA 493	Complete Genome	99.98	0.01	https://ftp.ncbi.nlm.nih.gov/genomes/all/GCF/000/007/765/GCF_000007765.2_ASM776v2	2|Bacteria	1224|Pseudomonadota	1236|Gammaproteobacteria	118969|Legionellales	118968|Coxiellaceae	776|Coxiella	777|Coxiella burnetii	TRUE	TRUE	FALSE	FALSE
GCF_000007785.1	226185	1351	Enterococcus faecalis V583	strain=V583	Complete Genome	100	0.41	https://ftp.ncbi.nlm.nih.gov/genomes/all/GCF/000/007/785/GCF_000007785.1_ASM778v1	2|Bacteria	1239|Bacillota	91061|Bacilli	186826|Lactobacillales	81852|Enterococcaceae	1350|Enterococcus	1351|Enterococcus faecalis	TRUE	TRUE	FALSE	FALSE
GCF_000007805.1	223283	251701	Pseudomonas syringae pv. tomato str. DC3000	strain=DC3000	Complete Genome	100	0.7	https://ftp.ncbi.nlm.nih.gov/genomes/all/GCF/000/007/805/GCF_000007805.1_ASM780v1	2|Bacteria	1224|Pseudomonadota	1236|Gammaproteobacteria	72274|Pseudomonadales	135621|Pseudomonadaceae	286|Pseudomonas	251701|Pseudomonas syringae group genomosp. 3	TRUE	TRUE	FALSE	FALSE
GCF_000007825.1	226900	1396	Bacillus cereus ATCC 14579	strain=ATCC 14579	Complete Genome	100	1.08	https://ftp.ncbi.nlm.nih.gov/genomes/all/GCF/000/007/825/GCF_000007825.1_ASM782v1	2|Bacteria	1239|Bacillota	91061|Bacilli	1385|Bacillales	186817|Bacillaceae	1386|Bacillus	1396|Bacillus cereus	TRUE	TRUE	FALSE	FALSE
GCF_000007845.1	198094	1392	Bacillus anthracis str. Ames	strain=Ames	Complete Genome	100	0.22	https://ftp.ncbi.nlm.nih.gov/genomes/all/GCF/000/007/845/GCF_000007845.1_ASM784v1	2|Bacteria	1239|Bacillota	91061|Bacilli	1385|Bacillales	186817|Bacillaceae	1386|Bacillus	1392|Bacillus anthracis	TRUE	TRUE	FALSE	FALSE
GCF_000007865.1	262316	1764	Mycobacterium avium subsp. paratuberculosis K-10	strain=K-10	Complete Genome	100	0.07	https://ftp.ncbi.nlm.nih.gov/genomes/all/GCF/000/007/865/GCF_000007865.1_ASM786v1	2|Bacteria	201174|Actinomycetota	1760|Actinomycetes	85007|Mycobacteriales	1762|Mycobacteriaceae	1763|Mycobacterium	1764|Mycobacterium avium	TRUE	TRUE	FALSE	FALSE
GCF_000007885.1	229193	632	Yersinia pestis biovar Microtus str. 91001	strain=91001	Complete Genome	100	0.35	https://ftp.ncbi.nlm.nih.gov/genomes/all/GCF/000/007/885/GCF_000007885.1_ASM788v1	2|Bacteria	1224|Pseudomonadota	1236|Gammaproteobacteria	91347|Enterobacterales	1903411|Yersiniaceae	629|Yersinia	632|Yersinia pestis	TRUE	TRUE	FALSE	FALSE
GCF_000007905.1	235279	32025	Helicobacter hepaticus ATCC 51449	strain=ATCC 51449	Complete Genome	99.95	0.05	https://ftp.ncbi.nlm.nih.gov/genomes/all/GCF/000/007/905/GCF_000007905.1_ASM790v1	2|Bacteria	29547|Campylobacterota	3031852|Epsilonproteobacteria	213849|Campylobacterales	72293|Helicobacteraceae	209|Helicobacter	32025|Helicobacter hepaticus	TRUE	TRUE	TRUE	TRUE
GCF_000007925.1	167539	1219	Prochlorococcus marinus subsp. marinus str. CCMP1375	strain=CCMP1375; SS120	Complete Genome	99.99	0.01	https://ftp.ncbi.nlm.nih.gov/genomes/all/GCF/000/007/925/GCF_000007925.1_ASM792v1	2|Bacteria	1117|Cyanobacteriota	3028117|Cyanophyceae	1890424|Synechococcales	2881426|Prochlorococcaceae	1218|Prochlorococcus	1219|Prochlorococcus marinus	TRUE	TRUE	FALSE	FALSE
GCF_000007945.1	233412	730	[Haemophilus] ducreyi 35000HP	strain=35000HP	Complete Genome	100	0.16	https://ftp.ncbi.nlm.nih.gov/genomes/all/GCF/000/007/945/GCF_000007945.1_ASM794v1	2|Bacteria	1224|Pseudomonadota	1236|Gammaproteobacteria	135625|Pasteurellales	712|Pasteurellaceae	724|Haemophilus	730|[Haemophilus] ducreyi	TRUE	TRUE	FALSE	FALSE
GCF_000007985.2	243231	35554	Geobacter sulfurreducens PCA	strain=PCA	Complete Genome	99.91	0.27	https://ftp.ncbi.nlm.nih.gov/genomes/all/GCF/000/007/985/GCF_000007985.2_ASM798v2	2|Bacteria	200940|Thermodesulfobacteriota	3031651|Desulfuromonadia	3031668|Geobacterales	213422|Geobacteraceae	28231|Geobacter	35554|Geobacter sulfurreducens	TRUE	TRUE	FALSE	FALSE
GCF_000008005.1	222523	1396	Bacillus cereus ATCC 10987	strain=ATCC 10987	Complete Genome	100	0.39	https://ftp.ncbi.nlm.nih.gov/genomes/all/GCF/000/008/005/GCF_000008005.1_ASM800v1	2|Bacteria	1239|Bacillota	91061|Bacilli	1385|Bacillales	186817|Bacillaceae	1386|Bacillus	1396|Bacillus cereus	TRUE	TRUE	FALSE	FALSE
GCF_000008025.1	163164	163164	Wolbachia endosymbiont of Drosophila melanogaster	strain=wMel	Complete Genome	99.34	0.34	https://ftp.ncbi.nlm.nih.gov/genomes/all/GCF/000/008/025/GCF_000008025.1_ASM802v1	2|Bacteria	1224|Pseudomonadota	28211|Alphaproteobacteria	766|Rickettsiales	942|Anaplasmataceae	953|Wolbachia	163164|Wolbachia endosymbiont of Drosophila melanogaster	TRUE	TRUE	FALSE	FALSE
GCF_000008045.1	257363	785	Rickettsia typhi str. Wilmington	strain=Wilmington	Complete Genome	99.96	0.06	https://ftp.ncbi.nlm.nih.gov/genomes/all/GCF/000/008/045/GCF_000008045.1_ASM804v1	2|Bacteria	1224|Pseudomonadota	28211|Alphaproteobacteria	766|Rickettsiales	775|Rickettsiaceae	780|Rickettsia	785|Rickettsia typhi	TRUE	TRUE	FALSE	FALSE
GCF_000008065.1	257314	33959	Lactobacillus johnsonii NCC 533	strain=NCC 533	Complete Genome	100	0.71	https://ftp.ncbi.nlm.nih.gov/genomes/all/GCF/000/008/065/GCF_000008065.1_ASM806v1	2|Bacteria	1239|Bacillota	91061|Bacilli	186826|Lactobacillales	33958|Lactobacillaceae	1578|Lactobacillus	33959|Lactobacillus johnsonii	TRUE	TRUE	FALSE	FALSE
GCF_000008105.1	321314	28901	Salmonella enterica subsp. enterica serovar Choleraesuis str. SC-B67	strain=SC-B67	Complete Genome	100	0.15	https://ftp.ncbi.nlm.nih.gov/genomes/all/GCF/000/008/105/GCF_000008105.1_ASM810v1	2|Bacteria	1224|Pseudomonadota	1236|Gammaproteobacteria	91347|Enterobacterales	543|Enterobacteriaceae	590|Salmonella	28901|Salmonella enterica	TRUE	TRUE	FALSE	FALSE
GCF_000008125.1	262724	274	Thermus thermophilus HB27	strain=HB27	Complete Genome	99.94	0.01	https://ftp.ncbi.nlm.nih.gov/genomes/all/GCF/000/008/125/GCF_000008125.1_ASM812v1	2|Bacteria	1297|Deinococcota	188787|Deinococci	68933|Thermales	188786|Thermaceae	270|Thermus	274|Thermus thermophilus	TRUE	TRUE	FALSE	FALSE
GCF_000008145.1	262698	235	Brucella abortus bv. 1 str. 9-941	strain=9-941	Complete Genome	100	0.41	https://ftp.ncbi.nlm.nih.gov/genomes/all/GCF/000/008/145/GCF_000008145.1_ASM814v1	2|Bacteria	1224|Pseudomonadota	28211|Alphaproteobacteria	356|Hyphomicrobiales	118882|Brucellaceae	234|Brucella	235|Brucella abortus	TRUE	TRUE	FALSE	FALSE
GCF_000008165.1	260799	1392	Bacillus anthracis str. Sterne	strain=Sterne	Complete Genome	100	0.24	https://ftp.ncbi.nlm.nih.gov/genomes/all/GCF/000/008/165/GCF_000008165.1_ASM816v1	2|Bacteria	1239|Bacillota	91061|Bacilli	1385|Bacillales	186817|Bacillaceae	1386|Bacillus	1392|Bacillus anthracis	TRUE	TRUE	FALSE	FALSE
GCF_000008185.1	243275	158	Treponema denticola ATCC 35405	strain=ATCC 35405	Complete Genome	99.03	0.24	https://ftp.ncbi.nlm.nih.gov/genomes/all/GCF/000/008/185/GCF_000008185.1_ASM818v1	2|Bacteria	203691|Spirochaetota	203692|Spirochaetia	136|Spirochaetales	2845253|Treponemataceae	157|Treponema	158|Treponema denticola	TRUE	TRUE	FALSE	FALSE
GCF_000008205.1	262719	2099	Mesomycoplasma hyopneumoniae J	strain=J	Complete Genome	99.79	0.1	https://ftp.ncbi.nlm.nih.gov/genomes/all/GCF/000/008/205/GCF_000008205.1_ASM820v1	2|Bacteria	544448|Mycoplasmatota	31969|Mollicutes	2085|Mycoplasmatales	2092|Mycoplasmataceae	2923352|Mesomycoplasma	2099|Mesomycoplasma hyopneumoniae	TRUE	TRUE	TRUE	FALSE
GCF_000008225.1	262722	2099	Mesomycoplasma hyopneumoniae 7448	strain=7448	Complete Genome	98.96	0.08	https://ftp.ncbi.nlm.nih.gov/genomes/all/GCF/000/008/225/GCF_000008225.1_ASM822v1	2|Bacteria	544448|Mycoplasmatota	31969|Mollicutes	2085|Mycoplasmatales	2092|Mycoplasmataceae	2923352|Mesomycoplasma	2099|Mesomycoplasma hyopneumoniae	TRUE	TRUE	FALSE	FALSE
GCF_000008245.1	262723	2109	Mycoplasmopsis synoviae 53	strain=53	Complete Genome	99.83	0.02	https://ftp.ncbi.nlm.nih.gov/genomes/all/GCF/000/008/245/GCF_000008245.1_ASM824v1	2|Bacteria	544448|Mycoplasmatota	31969|Mollicutes	2085|Mycoplasmatales	2092|Mycoplasmataceae	2767358|Mycoplasmopsis	2109|Mycoplasmopsis synoviae	TRUE	TRUE	FALSE	FALSE
GCF_000008265.1	1122961	46632	Picrophilus oshimae DSM 9789	strain=DSM 9790	Complete Genome	99.02	0.25	https://ftp.ncbi.nlm.nih.gov/genomes/all/GCF/000/008/265/GCF_000008265.1_ASM826v1	2157|Archaea	2283796|Candidatus Thermoplasmatota	183967|Thermoplasmata	2301|Thermoplasmatales	46630|Picrophilaceae	46631|Picrophilus	46632|Picrophilus oshimae	TRUE	TRUE	TRUE	TRUE
GCF_000008285.1	265669	1639	Listeria monocytogenes serotype 4b str. F2365	strain=4b F2365	Complete Genome	99.98	0.86	https://ftp.ncbi.nlm.nih.gov/genomes/all/GCF/000/008/285/GCF_000008285.1_ASM828v1	2|Bacteria	1239|Bacillota	91061|Bacilli	1385|Bacillales	186820|Listeriaceae	1637|Listeria	1639|Listeria monocytogenes	TRUE	TRUE	FALSE	FALSE
GCF_000008305.1	265311	2151	Mesoplasma florum L1	strain=L1; ATCC 33453	Complete Genome	99.94	0.07	https://ftp.ncbi.nlm.nih.gov/genomes/all/GCF/000/008/305/GCF_000008305.1_ASM830v1	2|Bacteria	544448|Mycoplasmatota	31969|Mollicutes	186328|Entomoplasmatales	33925|Entomoplasmataceae	46239|Mesoplasma	2151|Mesoplasma florum	TRUE	TRUE	FALSE	FALSE
GCF_000008325.1	243233	414	Methylococcus capsulatus str. Bath	strain=Bath	Complete Genome	100	0.03	https://ftp.ncbi.nlm.nih.gov/genomes/all/GCF/000/008/325/GCF_000008325.1_ASM832v1	2|Bacteria	1224|Pseudomonadota	1236|Gammaproteobacteria	135618|Methylococcales	403|Methylococcaceae	413|Methylococcus	414|Methylococcus capsulatus	TRUE	TRUE	FALSE	FALSE
GCF_000008345.1	267747	1747	Cutibacterium acnes KPA171202	strain=KPA171202	Complete Genome	100	0.12	https://ftp.ncbi.nlm.nih.gov/genomes/all/GCF/000/008/345/GCF_000008345.1_ASM834v1	2|Bacteria	201174|Actinomycetota	1760|Actinomycetes	85009|Propionibacteriales	31957|Propionibacteriaceae	1912216|Cutibacterium	1747|Cutibacterium acnes	TRUE	TRUE	FALSE	FALSE
GCF_000008365.1	267748	2118	Mesomycoplasma mobile 163K	strain=163K	Complete Genome	99.9	0.29	https://ftp.ncbi.nlm.nih.gov/genomes/all/GCF/000/008/365/GCF_000008365.1_ASM836v1	2|Bacteria	544448|Mycoplasmatota	31969|Mollicutes	2085|Mycoplasmatales	2092|Mycoplasmataceae	2923352|Mesomycoplasma	2118|Mesomycoplasma mobile	TRUE	TRUE	TRUE	FALSE
GCF_000008385.1	292805	80849	Wolbachia endosymbiont strain TRS of Brugia malayi	na	Complete Genome	99.55	0.06	https://ftp.ncbi.nlm.nih.gov/genomes/all/GCF/000/008/385/GCF_000008385.1_ASM838v1	2|Bacteria	1224|Pseudomonadota	28211|Alphaproteobacteria	766|Rickettsiales	942|Anaplasmataceae	953|Wolbachia	80849|Wolbachia endosymbiont of Brugia malayi	TRUE	TRUE	TRUE	TRUE
GCF_000008405.1	295358	2099	Mesomycoplasma hyopneumoniae 232	strain=232	Complete Genome	99.42	0.08	https://ftp.ncbi.nlm.nih.gov/genomes/all/GCF/000/008/405/GCF_000008405.1_ASM840v1	2|Bacteria	544448|Mycoplasmatota	31969|Mollicutes	2085|Mycoplasmatales	2092|Mycoplasmataceae	2923352|Mesomycoplasma	2099|Mesomycoplasma hyopneumoniae	TRUE	TRUE	FALSE	FALSE
GCF_000008425.1	279010	1402	Bacillus licheniformis DSM 13 = ATCC 14580	strain=DSM 13	Complete Genome	100	0.15	https://ftp.ncbi.nlm.nih.gov/genomes/all/GCF/000/008/425/GCF_000008425.1_ASM842v1	2|Bacteria	1239|Bacillota	91061|Bacilli	1385|Bacillales	186817|Bacillaceae	1386|Bacillus	1402|Bacillus licheniformis	TRUE	TRUE	FALSE	FALSE
GCF_000008445.1	261594	1392	Bacillus anthracis str. 'Ames Ancestor'	strain=Ames Ancestor; A2084	Complete Genome	100	0.14	https://ftp.ncbi.nlm.nih.gov/genomes/all/GCF/000/008/445/GCF_000008445.1_ASM844v1	2|Bacteria	1239|Bacillota	91061|Bacilli	1385|Bacillales	186817|Bacillaceae	1386|Bacillus	1392|Bacillus anthracis	TRUE	TRUE	FALSE	FALSE
GCF_000008465.1	283942	135577	Idiomarina loihiensis L2TR	strain=L2TR	Complete Genome	99.91	0.05	https://ftp.ncbi.nlm.nih.gov/genomes/all/GCF/000/008/465/GCF_000008465.1_ASM846v1	2|Bacteria	1224|Pseudomonadota	1236|Gammaproteobacteria	135622|Alteromonadales	267893|Idiomarinaceae	135575|Idiomarina	135577|Idiomarina loihiensis	TRUE	TRUE	FALSE	FALSE
GCF_000008485.1	272624	446	Legionella pneumophila subsp. pneumophila str. Philadelphia 1	strain=Philadelphia 1	Complete Genome	100	0.19	https://ftp.ncbi.nlm.nih.gov/genomes/all/GCF/000/008/485/GCF_000008485.1_ASM848v1	2|Bacteria	1224|Pseudomonadota	1236|Gammaproteobacteria	118969|Legionellales	444|Legionellaceae	445|Legionella	446|Legionella pneumophila	TRUE	TRUE	FALSE	FALSE
GCF_000008505.1	281309	1428	[Bacillus thuringiensis] serovar konkukian str. 97-27	strain=97-27	Complete Genome	100	0.07	https://ftp.ncbi.nlm.nih.gov/genomes/all/GCF/000/008/505/GCF_000008505.1_ASM850v1	2|Bacteria	1239|Bacillota	91061|Bacilli	1385|Bacillales	186817|Bacillaceae	1386|Bacillus	1428|Bacillus thuringiensis	TRUE	TRUE	FALSE	FALSE
GCF_000008545.1	243274	2336	Thermotoga maritima MSB8	strain=MSB8	Complete Genome	99.98	0.61	https://ftp.ncbi.nlm.nih.gov/genomes/all/GCF/000/008/545/GCF_000008545.1_ASM854v1	2|Bacteria	200918|Thermotogota	188708|Thermotogae	2419|Thermotogales	188709|Thermotogaceae	2335|Thermotoga	2336|Thermotoga maritima	TRUE	TRUE	TRUE	TRUE
GCF_000008565.1	243230	1299	Deinococcus radiodurans R1 = ATCC 13939 = DSM 20539	strain=R1	Complete Genome	99.75	0.03	https://ftp.ncbi.nlm.nih.gov/genomes/all/GCF/000/008/565/GCF_000008565.1_ASM856v1	2|Bacteria	1297|Deinococcota	188787|Deinococci	118964|Deinococcales	183710|Deinococcaceae	1298|Deinococcus	1299|Deinococcus radiodurans	TRUE	TRUE	FALSE	FALSE
GCF_000008585.1	83331	1773	Mycobacterium tuberculosis CDC1551	strain=CDC1551	Complete Genome	99.99	0.79	https://ftp.ncbi.nlm.nih.gov/genomes/all/GCF/000/008/585/GCF_000008585.1_ASM858v1	2|Bacteria	201174|Actinomycetota	1760|Actinomycetes	85007|Mycobacteriales	1762|Mycobacteriaceae	1763|Mycobacterium	1773|Mycobacterium tuberculosis	TRUE	TRUE	FALSE	FALSE
GCF_000008605.1	243276	160	Treponema pallidum subsp. pallidum str. Nichols	strain=Nichols	Complete Genome	98.66	0	https://ftp.ncbi.nlm.nih.gov/genomes/all/GCF/000/008/605/GCF_000008605.1_ASM860v1	2|Bacteria	203691|Spirochaetota	203692|Spirochaetia	136|Spirochaetales	2845253|Treponemataceae	157|Treponema	160|Treponema pallidum	TRUE	TRUE	FALSE	FALSE
GCF_000008625.1	224324	63363	Aquifex aeolicus VF5	strain=VF5	Complete Genome	99.99	0.45	https://ftp.ncbi.nlm.nih.gov/genomes/all/GCF/000/008/625/GCF_000008625.1_ASM862v1	2|Bacteria	200783|Aquificota	187857|Aquificae	32069|Aquificales	64898|Aquificaceae	2713|Aquifex	63363|Aquifex aeolicus	TRUE	TRUE	TRUE	TRUE
GCF_000008645.1	187420	145262	Methanothermobacter thermautotrophicus str. Delta H	strain=Delta H	Complete Genome	99.9	0.18	https://ftp.ncbi.nlm.nih.gov/genomes/all/GCF/000/008/645/GCF_000008645.1_ASM864v1	2157|Archaea	28890|Euryarchaeota	183925|Methanobacteria	2158|Methanobacteriales	2159|Methanobacteriaceae	145260|Methanothermobacter	145262|Methanothermobacter thermautotrophicus	TRUE	TRUE	FALSE	FALSE
GCF_000008665.1	224325	2234	Archaeoglobus fulgidus DSM 4304	strain=DSM 4304	Complete Genome	99.99	0.25	https://ftp.ncbi.nlm.nih.gov/genomes/all/GCF/000/008/665/GCF_000008665.1_ASM866v1	2157|Archaea	28890|Euryarchaeota	183980|Archaeoglobi	2231|Archaeoglobales	2232|Archaeoglobaceae	2233|Archaeoglobus	2234|Archaeoglobus fulgidus	TRUE	TRUE	TRUE	TRUE
GCF_000008685.2	224326	139	Borreliella burgdorferi B31	strain=B31	Complete Genome	97.6	0.42	https://ftp.ncbi.nlm.nih.gov/genomes/all/GCF/000/008/685/GCF_000008685.2_ASM868v2	2|Bacteria	203691|Spirochaetota	203692|Spirochaetia	136|Spirochaetales	1643685|Borreliaceae	64895|Borreliella	139|Borreliella burgdorferi	TRUE	TRUE	FALSE	FALSE
GCF_000008725.1	272561	813	Chlamydia trachomatis D/UW-3/CX	strain=D/UW-3/CX	Complete Genome	99.79	0.05	https://ftp.ncbi.nlm.nih.gov/genomes/all/GCF/000/008/725/GCF_000008725.1_ASM872v1	2|Bacteria	204428|Chlamydiota	204429|Chlamydiia	51291|Chlamydiales	809|Chlamydiaceae	810|Chlamydia	813|Chlamydia trachomatis	TRUE	TRUE	FALSE	FALSE
GCF_000008745.1	115713	83558	Chlamydia pneumoniae CWL029	strain=CWL029	Complete Genome	99.04	0.1	https://ftp.ncbi.nlm.nih.gov/genomes/all/GCF/000/008/745/GCF_000008745.1_ASM874v1	2|Bacteria	204428|Chlamydiota	204429|Chlamydiia	51291|Chlamydiales	809|Chlamydiaceae	810|Chlamydia	83558|Chlamydia pneumoniae	TRUE	TRUE	FALSE	FALSE
GCF_000008765.1	272562	1488	Clostridium acetobutylicum ATCC 824	strain=ATCC 824	Complete Genome	100	1.04	https://ftp.ncbi.nlm.nih.gov/genomes/all/GCF/000/008/765/GCF_000008765.1_ASM876v1	2|Bacteria	1239|Bacillota	186801|Clostridia	186802|Eubacteriales	31979|Clostridiaceae	1485|Clostridium	1488|Clostridium acetobutylicum	TRUE	TRUE	TRUE	TRUE
GCF_000008785.1	85963	210	Helicobacter pylori J99	strain=J99	Complete Genome	99.99	0.03	https://ftp.ncbi.nlm.nih.gov/genomes/all/GCF/000/008/785/GCF_000008785.1_ASM878v1	2|Bacteria	29547|Campylobacterota	3031852|Epsilonproteobacteria	213849|Campylobacterales	72293|Helicobacteraceae	209|Helicobacter	210|Helicobacter pylori	TRUE	TRUE	FALSE	FALSE
GCF_000008805.1	122586	487	Neisseria meningitidis MC58	strain=MC58	Complete Genome	100	2.31	https://ftp.ncbi.nlm.nih.gov/genomes/all/GCF/000/008/805/GCF_000008805.1_ASM880v1	2|Bacteria	1224|Pseudomonadota	28216|Betaproteobacteria	206351|Neisseriales	481|Neisseriaceae	482|Neisseria	487|Neisseria meningitidis	TRUE	TRUE	FALSE	FALSE
GCF_000008865.2	386585	562	Escherichia coli O157:H7 str. Sakai	strain=Sakai substr. RIMD 0509952	Complete Genome	100	0.06	https://ftp.ncbi.nlm.nih.gov/genomes/all/GCF/000/008/865/GCF_000008865.2_ASM886v2	2|Bacteria	1224|Pseudomonadota	1236|Gammaproteobacteria	91347|Enterobacterales	543|Enterobacteriaceae	561|Escherichia	562|Escherichia coli	TRUE	TRUE	FALSE	FALSE
GCF_000008925.1	362948	1624	Ligilactobacillus salivarius UCC118	strain=UCC118	Complete Genome	99.96	0.39	https://ftp.ncbi.nlm.nih.gov/genomes/all/GCF/000/008/925/GCF_000008925.1_ASM892v1	2|Bacteria	1239|Bacillota	91061|Bacilli	186826|Lactobacillales	33958|Lactobacillaceae	2767887|Ligilactobacillus	1624|Ligilactobacillus salivarius	TRUE	TRUE	FALSE	FALSE
GCF_000008945.1	205913	216816	Bifidobacterium longum DJO10A	strain=DJO10A	Complete Genome	99.99	0.07	https://ftp.ncbi.nlm.nih.gov/genomes/all/GCF/000/008/945/GCF_000008945.1_ASM894v1	2|Bacteria	201174|Actinomycetota	1760|Actinomycetes	85004|Bifidobacteriales	31953|Bifidobacteriaceae	1678|Bifidobacterium	216816|Bifidobacterium longum	TRUE	TRUE	FALSE	FALSE
GCF_000008985.1	177416	263	Francisella tularensis subsp. tularensis SCHU S4	strain=SCHU S4	Complete Genome	99.99	0.8	https://ftp.ncbi.nlm.nih.gov/genomes/all/GCF/000/008/985/GCF_000008985.1_ASM898v1	2|Bacteria	1224|Pseudomonadota	1236|Gammaproteobacteria	72273|Thiotrichales	34064|Francisellaceae	262|Francisella	263|Francisella tularensis	TRUE	TRUE	FALSE	FALSE
GCF_000009005.1	273036	1280	Staphylococcus aureus RF122	strain=RF122	Complete Genome	100	0.27	https://ftp.ncbi.nlm.nih.gov/genomes/all/GCF/000/009/005/GCF_000009005.1_ASM900v1	2|Bacteria	1239|Bacillota	91061|Bacilli	1385|Bacillales	90964|Staphylococcaceae	1279|Staphylococcus	1280|Staphylococcus aureus	TRUE	TRUE	FALSE	FALSE
GCF_000009025.1	255470	61435	Dehalococcoides mccartyi CBDB1	strain=CBDB1	Complete Genome	99.99	0.05	https://ftp.ncbi.nlm.nih.gov/genomes/all/GCF/000/009/025/GCF_000009025.1_ASM902v1	2|Bacteria	200795|Chloroflexota	301297|Dehalococcoidia	1202465|Dehalococcoidales	1202464|Dehalococcoidaceae	61434|Dehalococcoides	61435|Dehalococcoides mccartyi	TRUE	TRUE	FALSE	FALSE
GCF_000009045.1	224308	1423	Bacillus subtilis subsp. subtilis str. 168	strain=168	Complete Genome	100	0.05	https://ftp.ncbi.nlm.nih.gov/genomes/all/GCF/000/009/045/GCF_000009045.1_ASM904v1	2|Bacteria	1239|Bacillota	91061|Bacilli	1385|Bacillales	186817|Bacillaceae	1386|Bacillus	1423|Bacillus subtilis	TRUE	TRUE	FALSE	FALSE
GCF_000009065.1	214092	632	Yersinia pestis CO92	strain=CO92	Complete Genome	100	0.27	https://ftp.ncbi.nlm.nih.gov/genomes/all/GCF/000/009/065/GCF_000009065.1_ASM906v1	2|Bacteria	1224|Pseudomonadota	1236|Gammaproteobacteria	91347|Enterobacterales	1903411|Yersiniaceae	629|Yersinia	632|Yersinia pestis	TRUE	TRUE	FALSE	FALSE
GCF_000009085.1	192222	197	Campylobacter jejuni subsp. jejuni NCTC 11168 = ATCC 700819	strain=NCTC 11168	Complete Genome	99.99	0.04	https://ftp.ncbi.nlm.nih.gov/genomes/all/GCF/000/009/085/GCF_000009085.1_ASM908v1	2|Bacteria	29547|Campylobacterota	3031852|Epsilonproteobacteria	213849|Campylobacterales	72294|Campylobacteraceae	194|Campylobacter	197|Campylobacter jejuni	TRUE	TRUE	FALSE	FALSE
GCF_000009105.1	122587	487	Neisseria meningitidis Z2491	strain=Z2491	Complete Genome	99.96	0.01	https://ftp.ncbi.nlm.nih.gov/genomes/all/GCF/000/009/105/GCF_000009105.1_ASM910v1	2|Bacteria	1224|Pseudomonadota	28216|Betaproteobacteria	206351|Neisseriales	481|Neisseriaceae	482|Neisseria	487|Neisseria meningitidis	TRUE	TRUE	FALSE	FALSE
GCF_000009125.1	267608	1310165	Ralstonia pseudosolanacearum GMI1000	strain=GMI1000	Complete Genome	100	0.47	https://ftp.ncbi.nlm.nih.gov/genomes/all/GCF/000/009/125/GCF_000009125.1_ASM912v1	2|Bacteria	1224|Pseudomonadota	28216|Betaproteobacteria	80840|Burkholderiales	119060|Burkholderiaceae	48736|Ralstonia	1310165|Ralstonia pseudosolanacearum	TRUE	TRUE	FALSE	FALSE
GCF_000009145.1	228410	915	Nitrosomonas europaea ATCC 19718	strain=ATCC 19718	Complete Genome	100	0.6	https://ftp.ncbi.nlm.nih.gov/genomes/all/GCF/000/009/145/GCF_000009145.1_ASM914v1	2|Bacteria	1224|Pseudomonadota	28216|Betaproteobacteria	32003|Nitrosomonadales	206379|Nitrosomonadaceae	914|Nitrosomonas	915|Nitrosomonas europaea	TRUE	TRUE	TRUE	TRUE
GCF_000009165.1	316273	456327	Xanthomonas campestris pv. vesicatoria str. 85-10	strain=85-10	Complete Genome	100	0.14	https://ftp.ncbi.nlm.nih.gov/genomes/all/GCF/000/009/165/GCF_000009165.1_ASM916v1	2|Bacteria	1224|Pseudomonadota	1236|Gammaproteobacteria	135614|Xanthomonadales	32033|Xanthomonadaceae	338|Xanthomonas	456327|Xanthomonas euvesicatoria	TRUE	TRUE	FALSE	FALSE
GCF_000009185.1	362976	293091	Haloquadratum walsbyi DSM 16790	strain=DSM 16790 = HBSQ001	Complete Genome	99.37	0.59	https://ftp.ncbi.nlm.nih.gov/genomes/all/GCF/000/009/185/GCF_000009185.1_ASM918v1	2157|Archaea	28890|Euryarchaeota	183963|Halobacteria	1644055|Haloferacales	1644056|Haloferacaceae	293431|Haloquadratum	293091|Haloquadratum walsbyi	TRUE	TRUE	FALSE	FALSE
GCF_000009205.2	272563	1496	Clostridioides difficile 630	strain=630	Complete Genome	99.98	0.69	https://ftp.ncbi.nlm.nih.gov/genomes/all/GCF/000/009/205/GCF_000009205.2_ASM920v2	2|Bacteria	1239|Bacillota	186801|Clostridia	186802|Eubacteriales	186804|Peptostreptococcaceae	1870884|Clostridioides	1496|Clostridioides difficile	TRUE	TRUE	FALSE	FALSE
GCF_000009245.1	376619	263	Francisella tularensis subsp. holarctica LVS	strain=LVS	Complete Genome	100	1.25	https://ftp.ncbi.nlm.nih.gov/genomes/all/GCF/000/009/245/GCF_000009245.1_ASM924v1	2|Bacteria	1224|Pseudomonadota	1236|Gammaproteobacteria	72273|Thiotrichales	34064|Francisellaceae	262|Francisella	263|Francisella tularensis	TRUE	TRUE	FALSE	FALSE
GCF_000009265.1	216596	3019933	Rhizobium johnstonii 3841	strain=3841	Complete Genome	100	2	https://ftp.ncbi.nlm.nih.gov/genomes/all/GCF/000/009/265/GCF_000009265.1_ASM926v1	2|Bacteria	1224|Pseudomonadota	28211|Alphaproteobacteria	356|Hyphomicrobiales	82115|Rhizobiaceae	379|Rhizobium	3019933|Rhizobium johnstonii	TRUE	TRUE	TRUE	TRUE
GCF_000009285.1	381666	106590	Cupriavidus necator H16	strain=H16	Complete Genome	100	1.32	https://ftp.ncbi.nlm.nih.gov/genomes/all/GCF/000/009/285/GCF_000009285.1_ASM928v2	2|Bacteria	1224|Pseudomonadota	28216|Betaproteobacteria	80840|Burkholderiales	119060|Burkholderiaceae	106589|Cupriavidus	106590|Cupriavidus necator	TRUE	TRUE	FALSE	FALSE
GCF_000009305.1	382638	212	Helicobacter acinonychis str. Sheeba	strain=Sheeba	Complete Genome	99.96	0.53	https://ftp.ncbi.nlm.nih.gov/genomes/all/GCF/000/009/305/GCF_000009305.1_ASM930v1	2|Bacteria	29547|Campylobacterota	3031852|Epsilonproteobacteria	213849|Campylobacterales	72293|Helicobacteraceae	209|Helicobacter	212|Helicobacter acinonychis	TRUE	TRUE	TRUE	TRUE
GCF_000009325.1	393115	263	Francisella tularensis subsp. tularensis FSC198	strain=FSC 198	Complete Genome	99.99	0.8	https://ftp.ncbi.nlm.nih.gov/genomes/all/GCF/000/009/325/GCF_000009325.1_ASM932v1	2|Bacteria	1224|Pseudomonadota	1236|Gammaproteobacteria	72273|Thiotrichales	34064|Francisellaceae	262|Francisella	263|Francisella tularensis	TRUE	TRUE	FALSE	FALSE
GCF_000009345.1	393305	630	Yersinia enterocolitica subsp. enterocolitica 8081	strain=8081	Complete Genome	100	0.08	https://ftp.ncbi.nlm.nih.gov/genomes/all/GCF/000/009/345/GCF_000009345.1_ASM934v1	2|Bacteria	1224|Pseudomonadota	1236|Gammaproteobacteria	91347|Enterobacterales	1903411|Yersiniaceae	629|Yersinia	630|Yersinia enterocolitica	TRUE	TRUE	FALSE	FALSE
GCF_000009365.1	393595	59754	Alcanivorax borkumensis SK2	strain=SK2	Complete Genome	100	0.1	https://ftp.ncbi.nlm.nih.gov/genomes/all/GCF/000/009/365/GCF_000009365.1_ASM936v1	2|Bacteria	1224|Pseudomonadota	1236|Gammaproteobacteria	135619|Oceanospirillales	224372|Alcanivoracaceae	59753|Alcanivorax	59754|Alcanivorax borkumensis	TRUE	TRUE	TRUE	TRUE
GCF_000009385.1	160491	1314	Streptococcus pyogenes str. Manfredo	strain=Manfredo	Complete Genome	99.99	0.14	https://ftp.ncbi.nlm.nih.gov/genomes/all/GCF/000/009/385/GCF_000009385.1_ASM938v1	2|Bacteria	1239|Bacillota	91061|Bacilli	186826|Lactobacillales	1300|Streptococcaceae	1301|Streptococcus	1314|Streptococcus pyogenes	TRUE	TRUE	FALSE	FALSE
GCF_000009405.1	396513	1281	Staphylococcus carnosus subsp. carnosus TM300	strain=TM300	Complete Genome	99.99	0.78	https://ftp.ncbi.nlm.nih.gov/genomes/all/GCF/000/009/405/GCF_000009405.1_ASM940v1	2|Bacteria	1239|Bacillota	91061|Bacilli	1385|Bacillales	90964|Staphylococcaceae	1279|Staphylococcus	1281|Staphylococcus carnosus	TRUE	TRUE	FALSE	FALSE
GCF_000009425.1	416870	1359	Lactococcus cremoris subsp. cremoris MG1363	strain=MG1363	Complete Genome	100	0.46	https://ftp.ncbi.nlm.nih.gov/genomes/all/GCF/000/009/425/GCF_000009425.1_ASM942v1	2|Bacteria	1239|Bacillota	91061|Bacilli	186826|Lactobacillales	1300|Streptococcaceae	1357|Lactococcus	1359|Lactococcus cremoris	TRUE	TRUE	FALSE	FALSE
GCF_000009445.1	410289	1773	Mycobacterium tuberculosis variant bovis BCG str. Pasteur 1173P2	strain=BCG Pasteur 1173P2	Complete Genome	100	2.79	https://ftp.ncbi.nlm.nih.gov/genomes/all/GCF/000/009/445/GCF_000009445.1_ASM944v1	2|Bacteria	201174|Actinomycetota	1760|Actinomycetes	85007|Mycobacteriales	1762|Mycobacteriaceae	1763|Mycobacterium	1773|Mycobacterium tuberculosis	TRUE	TRUE	FALSE	FALSE
GCF_000009465.1	272831	487	Neisseria meningitidis FAM18	strain=FAM18	Complete Genome	99.99	0	https://ftp.ncbi.nlm.nih.gov/genomes/all/GCF/000/009/465/GCF_000009465.1_ASM946v1	2|Bacteria	1224|Pseudomonadota	28216|Betaproteobacteria	206351|Neisseriales	481|Neisseriaceae	482|Neisseria	487|Neisseria meningitidis	TRUE	TRUE	FALSE	FALSE
GCF_000009485.1	216591	95486	Burkholderia cenocepacia J2315	strain=J2315	Complete Genome	100	3.34	https://ftp.ncbi.nlm.nih.gov/genomes/all/GCF/000/009/485/GCF_000009485.1_ASM948v1	2|Bacteria	1224|Pseudomonadota	28216|Betaproteobacteria	80840|Burkholderiales	119060|Burkholderiaceae	32008|Burkholderia	95486|Burkholderia cenocepacia	TRUE	TRUE	FALSE	FALSE
GCF_000009505.1	550537	28901	Salmonella enterica subsp. enterica serovar Enteritidis str. P125109	strain=P125109	Complete Genome	100	0.19	https://ftp.ncbi.nlm.nih.gov/genomes/all/GCF/000/009/505/GCF_000009505.1_ASM950v1	2|Bacteria	1224|Pseudomonadota	1236|Gammaproteobacteria	91347|Enterobacterales	543|Enterobacteriaceae	590|Salmonella	28901|Salmonella enterica	TRUE	TRUE	FALSE	FALSE
GCF_000009525.1	550538	28901	Salmonella enterica subsp. enterica serovar Gallinarum str. 287/91	strain=287/91	Complete Genome	100	0.2	https://ftp.ncbi.nlm.nih.gov/genomes/all/GCF/000/009/525/GCF_000009525.1_ASM952v1	2|Bacteria	1224|Pseudomonadota	1236|Gammaproteobacteria	91347|Enterobacterales	543|Enterobacteriaceae	590|Salmonella	28901|Salmonella enterica	TRUE	TRUE	FALSE	FALSE
GCF_000009545.1	218495	1349	Streptococcus uberis 0140J	strain=0140J	Complete Genome	100	0.09	https://ftp.ncbi.nlm.nih.gov/genomes/all/GCF/000/009/545/GCF_000009545.1_ASM954v1	2|Bacteria	1239|Bacillota	91061|Bacilli	186826|Lactobacillales	1300|Streptococcaceae	1301|Streptococcus	1349|Streptococcus uberis	TRUE	TRUE	FALSE	FALSE
GCF_000009565.1	469008	562	Escherichia coli BL21(DE3)	strain=BL21(DE3)	Complete Genome	100	0.12	https://ftp.ncbi.nlm.nih.gov/genomes/all/GCF/000/009/565/GCF_000009565.1_ASM956v1	2|Bacteria	1224|Pseudomonadota	1236|Gammaproteobacteria	91347|Enterobacterales	543|Enterobacteriaceae	561|Escherichia	562|Escherichia coli	TRUE	TRUE	FALSE	FALSE
GCF_000009585.1	523796	1280	Staphylococcus aureus subsp. aureus ST398	strain=type strain:ST398	Complete Genome	100	0.19	https://ftp.ncbi.nlm.nih.gov/genomes/all/GCF/000/009/585/GCF_000009585.1_ASM958v1	2|Bacteria	1239|Bacillota	91061|Bacilli	1385|Bacillales	90964|Staphylococcaceae	1279|Staphylococcus	1280|Staphylococcus aureus	TRUE	TRUE	FALSE	FALSE
GCF_000009605.1	107806	9	Buchnera aphidicola str. APS (Acyrthosiphon pisum)	strain=APS	Complete Genome	99.99	0.13	https://ftp.ncbi.nlm.nih.gov/genomes/all/GCF/000/009/605/GCF_000009605.1_ASM960v1	2|Bacteria	1224|Pseudomonadota	1236|Gammaproteobacteria	91347|Enterobacterales	1903409|Erwiniaceae	32199|Buchnera	9|Buchnera aphidicola	TRUE	TRUE	FALSE	FALSE
GCF_000009625.1	266835	2066070	Mesorhizobium japonicum MAFF 303099	strain=MAFF 303099	Complete Genome	100	0.72	https://ftp.ncbi.nlm.nih.gov/genomes/all/GCF/000/009/625/GCF_000009625.1_ASM962v1	2|Bacteria	1224|Pseudomonadota	28211|Alphaproteobacteria	356|Hyphomicrobiales	69277|Phyllobacteriaceae	68287|Mesorhizobium	2066070|Mesorhizobium japonicum	TRUE	TRUE	FALSE	FALSE
GCF_000009645.1	158879	1280	Staphylococcus aureus subsp. aureus N315	strain=N315	Complete Genome	100	0.42	https://ftp.ncbi.nlm.nih.gov/genomes/all/GCF/000/009/645/GCF_000009645.1_ASM964v1	2|Bacteria	1239|Bacillota	91061|Bacilli	1385|Bacillales	90964|Staphylococcaceae	1279|Staphylococcus	1280|Staphylococcus aureus	TRUE	TRUE	FALSE	FALSE
GCF_000009665.1	158878	1280	Staphylococcus aureus subsp. aureus Mu50	strain=Mu50	Complete Genome	100	1.45	https://ftp.ncbi.nlm.nih.gov/genomes/all/GCF/000/009/665/GCF_000009665.1_ASM966v1	2|Bacteria	1239|Bacillota	91061|Bacilli	1385|Bacillales	90964|Staphylococcaceae	1279|Staphylococcus	1280|Staphylococcus aureus	TRUE	TRUE	FALSE	FALSE
GCF_000009685.1	195102	1502	Clostridium perfringens str. 13	strain=13	Complete Genome	100	0.16	https://ftp.ncbi.nlm.nih.gov/genomes/all/GCF/000/009/685/GCF_000009685.1_ASM968v1	2|Bacteria	1239|Bacillota	186801|Clostridia	186802|Eubacteriales	31979|Clostridiaceae	1485|Clostridium	1502|Clostridium perfringens	TRUE	TRUE	FALSE	FALSE
GCF_000009705.1	103690	103690	Nostoc sp. PCC 7120 = FACHB-418	strain=PCC 7120	Complete Genome	99.99	0.39	https://ftp.ncbi.nlm.nih.gov/genomes/all/GCF/000/009/705/GCF_000009705.1_ASM970v1	2|Bacteria	1117|Cyanobacteriota	3028117|Cyanophyceae	1161|Nostocales	1162|Nostocaceae	1177|Nostoc	103690|Nostoc sp. PCC 7120 = FACHB-418	TRUE	TRUE	TRUE	TRUE
GCF_000009725.1	1148	1148	Synechocystis sp. PCC 6803	strain=PCC 6803	Complete Genome	100	0.05	https://ftp.ncbi.nlm.nih.gov/genomes/all/GCF/000/009/725/GCF_000009725.1_ASM972v1	2|Bacteria	1117|Cyanobacteriota	3028117|Cyanophyceae	1890424|Synechococcales	1890428|Merismopediaceae	1142|Synechocystis	1148|Synechocystis sp. PCC 6803	TRUE	TRUE	FALSE	FALSE
GCF_000009745.1	196600	672	Vibrio vulnificus YJ016	strain=YJ016	Complete Genome	100	0.49	https://ftp.ncbi.nlm.nih.gov/genomes/all/GCF/000/009/745/GCF_000009745.1_ASM974v1	2|Bacteria	1224|Pseudomonadota	1236|Gammaproteobacteria	135623|Vibrionales	641|Vibrionaceae	662|Vibrio	672|Vibrio vulnificus	TRUE	TRUE	FALSE	FALSE
GCF_000009765.2	227882	33903	Streptomyces avermitilis MA-4680 = NBRC 14893	strain=MA-4680	Complete Genome	100	0.01	https://ftp.ncbi.nlm.nih.gov/genomes/all/GCF/000/009/765/GCF_000009765.2_ASM976v2	2|Bacteria	201174|Actinomycetota	1760|Actinomycetes	85011|Kitasatosporales	2062|Streptomycetaceae	1883|Streptomyces	33903|Streptomyces avermitilis	TRUE	TRUE	TRUE	TRUE
GCF_000009785.1	235909	1462	Geobacillus kaustophilus HTA426	strain=HTA426	Complete Genome	100	0.17	https://ftp.ncbi.nlm.nih.gov/genomes/all/GCF/000/009/785/GCF_000009785.1_ASM978v1	2|Bacteria	1239|Bacillota	91061|Bacilli	1385|Bacillales	186817|Bacillaceae	129337|Geobacillus	1462|Geobacillus kaustophilus	TRUE	TRUE	TRUE	TRUE
GCF_000009805.1	247156	37329	Nocardia farcinica IFM 10152	strain=IFM 10152	Complete Genome	100	0.03	https://ftp.ncbi.nlm.nih.gov/genomes/all/GCF/000/009/805/GCF_000009805.1_ASM980v1	2|Bacteria	201174|Actinomycetota	1760|Actinomycetes	85007|Mycobacteriales	85025|Nocardiaceae	1817|Nocardia	37329|Nocardia farcinica	TRUE	TRUE	TRUE	TRUE
GCF_000009825.1	66692	79880	Alkalihalobacillus clausii KSM-K16	strain=KSM-K16	Complete Genome	100	0.58	https://ftp.ncbi.nlm.nih.gov/genomes/all/GCF/000/009/825/GCF_000009825.1_ASM982v1	2|Bacteria	1239|Bacillota	91061|Bacilli	1385|Bacillales	186817|Bacillaceae	2893057|Shouchella	79880|Shouchella clausii	TRUE	TRUE	TRUE	TRUE
GCF_000009865.1	279808	1283	Staphylococcus haemolyticus JCSC1435	strain=JCSC1435	Complete Genome	99.99	0.06	https://ftp.ncbi.nlm.nih.gov/genomes/all/GCF/000/009/865/GCF_000009865.1_ASM986v1	2|Bacteria	1239|Bacillota	91061|Bacilli	1385|Bacillales	90964|Staphylococcaceae	1279|Staphylococcus	1283|Staphylococcus haemolyticus	TRUE	TRUE	FALSE	FALSE
GCF_000009885.1	484021	573	Klebsiella pneumoniae subsp. pneumoniae NTUH-K2044	strain=NTUH-K2044	Complete Genome	100	0.14	https://ftp.ncbi.nlm.nih.gov/genomes/all/GCF/000/009/885/GCF_000009885.1_ASM988v1	2|Bacteria	1224|Pseudomonadota	1236|Gammaproteobacteria	91347|Enterobacterales	543|Enterobacteriaceae	570|Klebsiella	573|Klebsiella pneumoniae	TRUE	TRUE	FALSE	FALSE
GCF_000009905.1	292459	2734	Symbiobacterium thermophilum IAM 14863	strain=IAM14863	Complete Genome	99.94	0.66	https://ftp.ncbi.nlm.nih.gov/genomes/all/GCF/000/009/905/GCF_000009905.1_ASM990v1	2|Bacteria	1239|Bacillota	186801|Clostridia	186802|Eubacteriales	543349|Symbiobacteriaceae	2733|Symbiobacterium	2734|Symbiobacterium thermophilum	TRUE	TRUE	TRUE	TRUE
GCF_000009925.1	295405	817	Bacteroides fragilis YCH46	strain=YCH46	Complete Genome	99.98	3.38	https://ftp.ncbi.nlm.nih.gov/genomes/all/GCF/000/009/925/GCF_000009925.1_ASM992v1	2|Bacteria	976|Bacteroidota	200643|Bacteroidia	171549|Bacteroidales	815|Bacteroidaceae	816|Bacteroides	817|Bacteroides fragilis	TRUE	TRUE	FALSE	FALSE
GCF_000009945.1	264202	83556	Chlamydia felis Fe/C-56	strain=Fe/C-56	Complete Genome	99.88	0.1	https://ftp.ncbi.nlm.nih.gov/genomes/all/GCF/000/009/945/GCF_000009945.1_ASM994v1	2|Bacteria	204428|Chlamydiota	204429|Chlamydiia	51291|Chlamydiales	809|Chlamydiaceae	810|Chlamydia	83556|Chlamydia felis	TRUE	TRUE	TRUE	TRUE
GCF_000009965.1	69014	311400	Thermococcus kodakarensis KOD1	strain=KOD1	Complete Genome	99.95	0.17	https://ftp.ncbi.nlm.nih.gov/genomes/all/GCF/000/009/965/GCF_000009965.1_ASM996v1	2157|Archaea	28890|Euryarchaeota	183968|Thermococci	2258|Thermococcales	2259|Thermococcaceae	2263|Thermococcus	311400|Thermococcus kodakarensis	TRUE	TRUE	TRUE	TRUE
GCF_000009985.1	342108	84159	Magnetospirillum magneticum AMB-1	strain=AMB-1	Complete Genome	100	1.29	https://ftp.ncbi.nlm.nih.gov/genomes/all/GCF/000/009/985/GCF_000009985.1_ASM998v1	2|Bacteria	1224|Pseudomonadota	28211|Alphaproteobacteria	204441|Rhodospirillales	41295|Rhodospirillaceae	13134|Magnetospirillum	84159|Magnetospirillum magneticum	TRUE	TRUE	TRUE	TRUE
GCF_000010005.1	557433	1598	Limosilactobacillus reuteri subsp. reuteri JCM 1112	strain=JCM 1112	Complete Genome	99.8	0.48	https://ftp.ncbi.nlm.nih.gov/genomes/all/GCF/000/010/005/GCF_000010005.1_ASM1000v1	2|Bacteria	1239|Bacillota	91061|Bacilli	186826|Lactobacillales	33958|Lactobacillaceae	2742598|Limosilactobacillus	1598|Limosilactobacillus reuteri	TRUE	TRUE	FALSE	FALSE
GCF_000010025.1	342109	347	Xanthomonas oryzae pv. oryzae MAFF 311018	strain=MAFF 311018	Complete Genome	100	0.46	https://ftp.ncbi.nlm.nih.gov/genomes/all/GCF/000/010/025/GCF_000010025.1_ASM1002v1	2|Bacteria	1224|Pseudomonadota	1236|Gammaproteobacteria	135614|Xanthomonadales	32033|Xanthomonadaceae	338|Xanthomonas	347|Xanthomonas oryzae	TRUE	TRUE	FALSE	FALSE
GCF_000010045.1	138119	49338	Desulfitobacterium hafniense Y51	strain=Y51	Complete Genome	100	1.86	https://ftp.ncbi.nlm.nih.gov/genomes/all/GCF/000/010/045/GCF_000010045.1_ASM1004v1	2|Bacteria	1239|Bacillota	186801|Clostridia	186802|Eubacteriales	2937909|Desulfitobacteriaceae	36853|Desulfitobacterium	49338|Desulfitobacterium hafniense	TRUE	TRUE	FALSE	FALSE
GCF_000010065.1	269084	32046	Synechococcus elongatus PCC 6301	strain=PCC 6301	Complete Genome	99.99	0.65	https://ftp.ncbi.nlm.nih.gov/genomes/all/GCF/000/010/065/GCF_000010065.1_ASM1006v1	2|Bacteria	1117|Cyanobacteriota	3028117|Cyanophyceae	1890424|Synechococcales	1890426|Synechococcaceae	1129|Synechococcus	32046|Synechococcus elongatus	TRUE	TRUE	FALSE	FALSE
GCF_000010085.1	343509	63612	Sodalis glossinidius str. 'morsitans'	strain=morsitans	Complete Genome	100	0.16	https://ftp.ncbi.nlm.nih.gov/genomes/all/GCF/000/010/085/GCF_000010085.1_ASM1008v1	2|Bacteria	1224|Pseudomonadota	1236|Gammaproteobacteria	91347|Enterobacterales	2812006|Bruguierivoracaceae	84565|Sodalis	63612|Sodalis glossinidius	TRUE	TRUE	TRUE	TRUE
GCF_000010105.1	234621	1833	Rhodococcus erythropolis PR4	strain=PR4	Complete Genome	100	0.05	https://ftp.ncbi.nlm.nih.gov/genomes/all/GCF/000/010/105/GCF_000010105.1_ASM1010v1	2|Bacteria	201174|Actinomycetota	1760|Actinomycetes	85007|Mycobacteriales	85025|Nocardiaceae	1827|Rhodococcus	1833|Rhodococcus erythropolis	TRUE	TRUE	TRUE	TRUE
GCF_000010125.1	342451	29385	Staphylococcus saprophyticus subsp. saprophyticus ATCC 15305 = NCTC 7292	strain=ATCC 15305	Complete Genome	99.98	0	https://ftp.ncbi.nlm.nih.gov/genomes/all/GCF/000/010/125/GCF_000010125.1_ASM1012v1	2|Bacteria	1239|Bacillota	91061|Bacilli	1385|Bacillales	90964|Staphylococcaceae	1279|Staphylococcus	29385|Staphylococcus saprophyticus	TRUE	TRUE	FALSE	FALSE
GCF_000010145.1	334390	1613	Limosilactobacillus fermentum IFO 3956	strain=IFO 3956	Complete Genome	99.93	0.07	https://ftp.ncbi.nlm.nih.gov/genomes/all/GCF/000/010/145/GCF_000010145.1_ASM1014v1	2|Bacteria	1239|Bacillota	91061|Bacilli	186826|Lactobacillales	33958|Lactobacillaceae	2742598|Limosilactobacillus	1613|Limosilactobacillus fermentum	TRUE	TRUE	FALSE	FALSE
GCF_000010165.1	358681	1393	Brevibacillus brevis NBRC 100599	strain=NBRC 100599	Complete Genome	100	0.86	https://ftp.ncbi.nlm.nih.gov/genomes/all/GCF/000/010/165/GCF_000010165.1_ASM1016v1	2|Bacteria	1239|Bacillota	91061|Bacilli	1385|Bacillales	186822|Paenibacillaceae	55080|Brevibacillus	1393|Brevibacillus brevis	TRUE	TRUE	TRUE	TRUE
GCF_000010185.1	334413	1260	Finegoldia magna ATCC 29328	strain=ATCC 29328	Complete Genome	99.96	0.25	https://ftp.ncbi.nlm.nih.gov/genomes/all/GCF/000/010/185/GCF_000010185.1_ASM1018v1	2|Bacteria	1239|Bacillota	1737404|Tissierellia	1737405|Tissierellales	1570339|Peptoniphilaceae	150022|Finegoldia	1260|Finegoldia magna	TRUE	TRUE	FALSE	FALSE
GCF_000010205.1	334380	784	Orientia tsutsugamushi str. Ikeda	strain=Ikeda	Complete Genome	99.82	0.61	https://ftp.ncbi.nlm.nih.gov/genomes/all/GCF/000/010/205/GCF_000010205.1_ASM1020v1	2|Bacteria	1224|Pseudomonadota	28211|Alphaproteobacteria	766|Rickettsiales	775|Rickettsiaceae	69474|Orientia	784|Orientia tsutsugamushi	TRUE	TRUE	FALSE	FALSE
GCF_000010225.1	340322	1718	Corynebacterium glutamicum R	strain=R	Complete Genome	99.98	1.24	https://ftp.ncbi.nlm.nih.gov/genomes/all/GCF/000/010/225/GCF_000010225.1_ASM1022v1	2|Bacteria	201174|Actinomycetota	1760|Actinomycetes	85007|Mycobacteriales	1653|Corynebacteriaceae	1716|Corynebacterium	1718|Corynebacterium glutamicum	TRUE	TRUE	FALSE	FALSE
GCF_000010245.2	316407	562	Escherichia coli str. K-12 substr. W3110	strain=K-12 substr. W3110	Complete Genome	100	0.13	https://ftp.ncbi.nlm.nih.gov/genomes/all/GCF/000/010/245/GCF_000010245.2_ASM1024v1	2|Bacteria	1224|Pseudomonadota	1236|Gammaproteobacteria	91347|Enterobacterales	543|Enterobacteriaceae	561|Escherichia	562|Escherichia coli	TRUE	TRUE	FALSE	FALSE
GCF_000010265.1	583346	1534	Clostridium kluyveri NBRC 12016	strain=NBRC 12016	Complete Genome	99.99	0.62	https://ftp.ncbi.nlm.nih.gov/genomes/all/GCF/000/010/265/GCF_000010265.1_ASM1026v1	2|Bacteria	1239|Bacillota	186801|Clostridia	186802|Eubacteriales	31979|Clostridiaceae	1485|Clostridium	1534|Clostridium kluyveri	TRUE	TRUE	TRUE	TRUE
GCF_000010285.1	378753	72000	Kocuria rhizophila DC2201	strain=DC2201	Complete Genome	99.99	0.15	https://ftp.ncbi.nlm.nih.gov/genomes/all/GCF/000/010/285/GCF_000010285.1_ASM1028v1	2|Bacteria	201174|Actinomycetota	1760|Actinomycetes	85006|Micrococcales	1268|Micrococcaceae	57493|Kocuria	72000|Kocuria rhizophila	TRUE	TRUE	FALSE	FALSE
GCF_000010305.1	379066	173480	Gemmatimonas aurantiaca T-27	strain=T-27	Complete Genome	99.97	0.74	https://ftp.ncbi.nlm.nih.gov/genomes/all/GCF/000/010/305/GCF_000010305.1_ASM1030v1	2|Bacteria	142182|Gemmatimonadota	219685|Gemmatimonadetes	219686|Gemmatimonadales	219687|Gemmatimonadaceae	173479|Gemmatimonas	173480|Gemmatimonas aurantiaca	TRUE	TRUE	TRUE	TRUE
GCF_000010325.1	387092	387092	Nitratiruptor sp. SB155-2	strain=SB155-2	Complete Genome	100	0.01	https://ftp.ncbi.nlm.nih.gov/genomes/all/GCF/000/010/325/GCF_000010325.1_ASM1032v1	2|Bacteria	29547|Campylobacterota	3031852|Epsilonproteobacteria	235899|Nautiliales	2795691|Nitratiruptoraceae	269258|Nitratiruptor	387092|Nitratiruptor sp. SB155-2	TRUE	TRUE	TRUE	TRUE
GCF_000010345.1	387093	387093	Sulfurovum sp. NBC37-1	strain=NBC37-1	Complete Genome	100	0.19	https://ftp.ncbi.nlm.nih.gov/genomes/all/GCF/000/010/345/GCF_000010345.1_ASM1034v1	2|Bacteria	29547|Campylobacterota	3031852|Epsilonproteobacteria	213849|Campylobacterales	2771472|Sulfurovaceae	265570|Sulfurovum	387093|Sulfurovum sp. NBC37-1	TRUE	TRUE	TRUE	TRUE
GCF_000010365.1	387662	114186	Candidatus Carsonella ruddii PV	strain=PV	Complete Genome	96.19	0.19	https://ftp.ncbi.nlm.nih.gov/genomes/all/GCF/000/010/365/GCF_000010365.1_ASM1036v1	2|Bacteria	1224|Pseudomonadota	1236|Gammaproteobacteria	135619|Oceanospirillales	28256|Halomonadaceae	114185|Candidatus Carsonella	114186|Candidatus Carsonella ruddii	TRUE	TRUE	TRUE	FALSE
GCF_000010385.1	409438	562	Escherichia coli SE11	strain=SE11	Complete Genome	100	0.06	https://ftp.ncbi.nlm.nih.gov/genomes/all/GCF/000/010/385/GCF_000010385.1_ASM1038v1	2|Bacteria	1224|Pseudomonadota	1236|Gammaproteobacteria	91347|Enterobacterales	543|Enterobacteriaceae	561|Escherichia	562|Escherichia coli	TRUE	TRUE	FALSE	FALSE
GCF_000010405.1	412965	412965	Candidatus Vesicomyosocius okutanii	strain=HA	Complete Genome	99.98	0	https://ftp.ncbi.nlm.nih.gov/genomes/all/GCF/000/010/405/GCF_000010405.1_ASM1040v1	2|Bacteria	1224|Pseudomonadota	1236|Gammaproteobacteria	0|unclassified Gammaproteobacteria order	0|unclassified Gammaproteobacteria family	2732587|Candidatus Vesicomyosocius	412965|Candidatus Vesicomyosocius okutanii	TRUE	TRUE	TRUE	TRUE
GCF_000010425.1	367928	1680	Bifidobacterium adolescentis ATCC 15703	strain=ATCC 15703	Complete Genome	99.99	0.23	https://ftp.ncbi.nlm.nih.gov/genomes/all/GCF/000/010/425/GCF_000010425.1_ASM1042v1	2|Bacteria	201174|Actinomycetota	1760|Actinomycetes	85004|Bifidobacteriales	31953|Bifidobacteriaceae	1678|Bifidobacterium	1680|Bifidobacterium adolescentis	TRUE	TRUE	FALSE	FALSE
GCF_000010445.1	418127	1280	Staphylococcus aureus subsp. aureus Mu3	strain=Mu3	Complete Genome	100	0.58	https://ftp.ncbi.nlm.nih.gov/genomes/all/GCF/000/010/445/GCF_000010445.1_ASM1044v1	2|Bacteria	1239|Bacillota	91061|Bacilli	1385|Bacillales	90964|Staphylococcaceae	1279|Staphylococcus	1280|Staphylococcus aureus	TRUE	TRUE	FALSE	FALSE
GCF_000010465.1	426430	1280	Staphylococcus aureus subsp. aureus str. Newman	strain=Newman	Complete Genome	100	0.24	https://ftp.ncbi.nlm.nih.gov/genomes/all/GCF/000/010/465/GCF_000010465.1_ASM1046v1	2|Bacteria	1239|Bacillota	91061|Bacilli	1385|Bacillales	90964|Staphylococcaceae	1279|Staphylococcus	1280|Staphylococcus aureus	TRUE	TRUE	FALSE	FALSE
GCF_000010485.1	431946	562	Escherichia coli SE15	strain=SE15	Complete Genome	100	0.21	https://ftp.ncbi.nlm.nih.gov/genomes/all/GCF/000/010/485/GCF_000010485.1_ASM1048v1	2|Bacteria	1224|Pseudomonadota	1236|Gammaproteobacteria	91347|Enterobacterales	543|Enterobacteriaceae	561|Escherichia	562|Escherichia coli	TRUE	TRUE	FALSE	FALSE
GCF_000010505.1	431947	837	Porphyromonas gingivalis ATCC 33277	strain=ATCC 33277	Complete Genome	99.98	0.17	https://ftp.ncbi.nlm.nih.gov/genomes/all/GCF/000/010/505/GCF_000010505.1_ASM1050v1	2|Bacteria	976|Bacteroidota	200643|Bacteroidia	171549|Bacteroidales	171551|Porphyromonadaceae	836|Porphyromonas	837|Porphyromonas gingivalis	TRUE	TRUE	FALSE	FALSE
GCF_000010525.1	438753	7	Azorhizobium caulinodans ORS 571	strain=ORS 571	Complete Genome	99.99	0.09	https://ftp.ncbi.nlm.nih.gov/genomes/all/GCF/000/010/525/GCF_000010525.1_ASM1052v1	2|Bacteria	1224|Pseudomonadota	28211|Alphaproteobacteria	356|Hyphomicrobiales	335928|Xanthobacteraceae	6|Azorhizobium	7|Azorhizobium caulinodans	TRUE	TRUE	TRUE	TRUE
GCF_000010545.1	395019	87883	Burkholderia multivorans ATCC 17616	strain=ATCC 17616	Complete Genome	100	0.58	https://ftp.ncbi.nlm.nih.gov/genomes/all/GCF/000/010/545/GCF_000010545.1_ASM1054v1	2|Bacteria	1224|Pseudomonadota	28216|Betaproteobacteria	80840|Burkholderiales	119060|Burkholderiaceae	32008|Burkholderia	87883|Burkholderia multivorans	TRUE	TRUE	FALSE	FALSE
GCF_000010585.1	458233	69966	Macrococcus caseolyticus JCSC5402	strain=JCSC5402	Complete Genome	99.98	0.03	https://ftp.ncbi.nlm.nih.gov/genomes/all/GCF/000/010/585/GCF_000010585.1_ASM1058v1	2|Bacteria	1239|Bacillota	91061|Bacilli	1385|Bacillales	90964|Staphylococcaceae	69965|Macrococcus	69966|Macrococcus caseolyticus	TRUE	TRUE	FALSE	FALSE
GCF_000010605.1	455632	1911	Streptomyces griseus subsp. griseus NBRC 13350	strain=NBRC 13350	Complete Genome	100	0.44	https://ftp.ncbi.nlm.nih.gov/genomes/all/GCF/000/010/605/GCF_000010605.1_ASM1060v1	2|Bacteria	201174|Actinomycetota	1760|Actinomycetes	85011|Kitasatosporales	2062|Streptomycetaceae	1883|Streptomyces	1911|Streptomyces griseus	TRUE	TRUE	TRUE	TRUE
GCF_000010625.1	449447	1126	Microcystis aeruginosa NIES-843	strain=NIES-843	Complete Genome	100	0.11	https://ftp.ncbi.nlm.nih.gov/genomes/all/GCF/000/010/625/GCF_000010625.1_ASM1062v1	2|Bacteria	1117|Cyanobacteriota	3028117|Cyanophyceae	1118|Chroococcales	1890449|Microcystaceae	1125|Microcystis	1126|Microcystis aeruginosa	TRUE	TRUE	FALSE	FALSE
GCF_000010645.1	511995	511435	Candidatus Azobacteroides pseudotrichonymphae genomovar. CFP2	strain=CfPt1-2	Complete Genome	99.95	0	https://ftp.ncbi.nlm.nih.gov/genomes/all/GCF/000/010/645/GCF_000010645.1_ASM1064v1	2|Bacteria	976|Bacteroidota	200643|Bacteroidia	171549|Bacteroidales	0|unclassified Bacteroidales family	511434|Candidatus Azobacteroides	511435|Candidatus Azobacteroides pseudotrichonymphae	TRUE	TRUE	TRUE	TRUE
GCF_000010665.1	573370	184917	Solidesulfovibrio magneticus RS-1	strain=RS-1	Complete Genome	100	0.53	https://ftp.ncbi.nlm.nih.gov/genomes/all/GCF/000/010/665/GCF_000010665.1_ASM1066v1	2|Bacteria	200940|Thermodesulfobacteriota	3031449|Desulfovibrionia	213115|Desulfovibrionales	194924|Desulfovibrionaceae	2910984|Solidesulfovibrio	184917|Solidesulfovibrio magneticus	TRUE	TRUE	TRUE	TRUE
GCF_000010685.1	561275	1773	Mycobacterium tuberculosis variant bovis BCG str. Tokyo 172	strain=Tokyo 172	Complete Genome	100	1.87	https://ftp.ncbi.nlm.nih.gov/genomes/all/GCF/000/010/685/GCF_000010685.1_ASM1068v1	2|Bacteria	201174|Actinomycetota	1760|Actinomycetes	85007|Mycobacteriales	1762|Mycobacteriaceae	1763|Mycobacterium	1773|Mycobacterium tuberculosis	TRUE	TRUE	FALSE	FALSE
GCF_000010705.1	486410	1334	Streptococcus dysgalactiae subsp. equisimilis GGS_124	strain=GGS_124	Complete Genome	100	0.15	https://ftp.ncbi.nlm.nih.gov/genomes/all/GCF/000/010/705/GCF_000010705.1_ASM1070v1	2|Bacteria	1239|Bacillota	91061|Bacilli	186826|Lactobacillales	1300|Streptococcaceae	1301|Streptococcus	1334|Streptococcus dysgalactiae	TRUE	TRUE	TRUE	TRUE
GCF_000010725.1	137722	137722	Azospirillum sp. B510	strain=B510	Complete Genome	100	0.45	https://ftp.ncbi.nlm.nih.gov/genomes/all/GCF/000/010/725/GCF_000010725.1_ASM1072v1	2|Bacteria	1224|Pseudomonadota	28211|Alphaproteobacteria	204441|Rhodospirillales	2829815|Azospirillaceae	191|Azospirillum	137722|Azospirillum sp. B510	TRUE	TRUE	TRUE	TRUE
GCF_000010745.1	585395	562	Escherichia coli O103:H2 str. 12009	strain=12009	Complete Genome	100	0.29	https://ftp.ncbi.nlm.nih.gov/genomes/all/GCF/000/010/745/GCF_000010745.1_ASM1074v1	2|Bacteria	1224|Pseudomonadota	1236|Gammaproteobacteria	91347|Enterobacterales	543|Enterobacteriaceae	561|Escherichia	562|Escherichia coli	TRUE	TRUE	FALSE	FALSE
GCF_000010765.1	585396	562	Escherichia coli O111:H- str. 11128	strain=11128	Complete Genome	100	0.19	https://ftp.ncbi.nlm.nih.gov/genomes/all/GCF/000/010/765/GCF_000010765.1_ASM1076v1	2|Bacteria	1224|Pseudomonadota	1236|Gammaproteobacteria	91347|Enterobacterales	543|Enterobacteriaceae	561|Escherichia	562|Escherichia coli	TRUE	TRUE	FALSE	FALSE
GCF_000010785.1	608538	940	Hydrogenobacter thermophilus TK-6	strain=TK-6	Complete Genome	99.99	0.27	https://ftp.ncbi.nlm.nih.gov/genomes/all/GCF/000/010/785/GCF_000010785.1_ASM1078v1	2|Bacteria	200783|Aquificota	187857|Aquificae	32069|Aquificales	64898|Aquificaceae	939|Hydrogenobacter	940|Hydrogenobacter thermophilus	TRUE	TRUE	FALSE	FALSE
GCF_000010805.1	632772	37919	Rhodococcus opacus B4	strain=B4	Complete Genome	100	0.76	https://ftp.ncbi.nlm.nih.gov/genomes/all/GCF/000/010/805/GCF_000010805.1_ASM1080v1	2|Bacteria	201174|Actinomycetota	1760|Actinomycetes	85007|Mycobacteriales	85025|Nocardiaceae	1827|Rhodococcus	37919|Rhodococcus opacus	TRUE	TRUE	FALSE	FALSE
GCF_000010825.1	634452	438	Acetobacter pasteurianus IFO 3283-01	strain=IFO 3283 substr. IFO 3283-01	Complete Genome	100	0.46	https://ftp.ncbi.nlm.nih.gov/genomes/all/GCF/000/010/825/GCF_000010825.1_ASM1082v1	2|Bacteria	1224|Pseudomonadota	28211|Alphaproteobacteria	204441|Rhodospirillales	433|Acetobacteraceae	434|Acetobacter	438|Acetobacter pasteurianus	TRUE	TRUE	FALSE	FALSE
GCF_000010845.1	634453	438	Acetobacter pasteurianus IFO 3283-03	strain=IFO 3283 substr. IFO 3283-03	Complete Genome	100	0.45	https://ftp.ncbi.nlm.nih.gov/genomes/all/GCF/000/010/845/GCF_000010845.1_ASM1084v1	2|Bacteria	1224|Pseudomonadota	28211|Alphaproteobacteria	204441|Rhodospirillales	433|Acetobacteraceae	434|Acetobacter	438|Acetobacter pasteurianus	TRUE	TRUE	FALSE	FALSE
GCF_000010865.1	634454	438	Acetobacter pasteurianus IFO 3283-07	strain=IFO 3283 substr. IFO 3283-07	Complete Genome	100	0.45	https://ftp.ncbi.nlm.nih.gov/genomes/all/GCF/000/010/865/GCF_000010865.1_ASM1086v1	2|Bacteria	1224|Pseudomonadota	28211|Alphaproteobacteria	204441|Rhodospirillales	433|Acetobacteraceae	434|Acetobacter	438|Acetobacter pasteurianus	TRUE	TRUE	FALSE	FALSE
GCF_000010885.1	634455	438	Acetobacter pasteurianus IFO 3283-22	strain=IFO 3283 substr. IFO 3283-22	Complete Genome	100	0.44	https://ftp.ncbi.nlm.nih.gov/genomes/all/GCF/000/010/885/GCF_000010885.1_ASM1088v1	2|Bacteria	1224|Pseudomonadota	28211|Alphaproteobacteria	204441|Rhodospirillales	433|Acetobacteraceae	434|Acetobacter	438|Acetobacter pasteurianus	TRUE	TRUE	FALSE	FALSE
GCF_000010905.1	634456	438	Acetobacter pasteurianus IFO 3283-26	strain=IFO 3283 substr. IFO 3283-26	Complete Genome	100	0.45	https://ftp.ncbi.nlm.nih.gov/genomes/all/GCF/000/010/905/GCF_000010905.1_ASM1090v1	2|Bacteria	1224|Pseudomonadota	28211|Alphaproteobacteria	204441|Rhodospirillales	433|Acetobacteraceae	434|Acetobacter	438|Acetobacter pasteurianus	TRUE	TRUE	FALSE	FALSE
GCF_000010925.1	634457	438	Acetobacter pasteurianus IFO 3283-32	strain=IFO 3283 substr. IFO 3283-32	Complete Genome	100	0.42	https://ftp.ncbi.nlm.nih.gov/genomes/all/GCF/000/010/925/GCF_000010925.1_ASM1092v1	2|Bacteria	1224|Pseudomonadota	28211|Alphaproteobacteria	204441|Rhodospirillales	433|Acetobacteraceae	434|Acetobacter	438|Acetobacter pasteurianus	TRUE	TRUE	FALSE	FALSE
GCF_000010945.1	634458	438	Acetobacter pasteurianus IFO 3283-01-42C	strain=IFO 3283 substr. IFO 3283-01-42C	Complete Genome	100	0.42	https://ftp.ncbi.nlm.nih.gov/genomes/all/GCF/000/010/945/GCF_000010945.1_ASM1094v1	2|Bacteria	1224|Pseudomonadota	28211|Alphaproteobacteria	204441|Rhodospirillales	433|Acetobacteraceae	434|Acetobacter	438|Acetobacter pasteurianus	TRUE	TRUE	FALSE	FALSE
GCF_000010965.1	634459	438	Acetobacter pasteurianus IFO 3283-12	strain=IFO 3283 substr. IFO 3283-12	Complete Genome	100	0.42	https://ftp.ncbi.nlm.nih.gov/genomes/all/GCF/000/010/965/GCF_000010965.1_ASM1096v1	2|Bacteria	1224|Pseudomonadota	28211|Alphaproteobacteria	204441|Rhodospirillales	433|Acetobacteraceae	434|Acetobacter	438|Acetobacter pasteurianus	TRUE	TRUE	FALSE	FALSE
GCF_000010985.1	639282	197162	Deferribacter desulfuricans SSM1	strain=SSM1	Complete Genome	99.94	0.36	https://ftp.ncbi.nlm.nih.gov/genomes/all/GCF/000/010/985/GCF_000010985.1_ASM1098v1	2|Bacteria	200930|Deferribacterota	68337|Deferribacteres	191393|Deferribacterales	191394|Deferribacteraceae	53572|Deferribacter	197162|Deferribacter desulfuricans	TRUE	TRUE	TRUE	TRUE
GCF_000011005.1	304371	570267	Methanocella paludicola SANAE	strain=SANAE	Complete Genome	99.99	0.57	https://ftp.ncbi.nlm.nih.gov/genomes/all/GCF/000/011/005/GCF_000011005.1_ASM1100v1	2157|Archaea	28890|Euryarchaeota	224756|Methanomicrobia	570264|Methanocellales	570265|Methanocellaceae	570266|Methanocella	570267|Methanocella paludicola	TRUE	TRUE	TRUE	TRUE
GCF_000011025.1	680646	43675	Rothia mucilaginosa DY-18	strain=DY-18	Complete Genome	100	0.01	https://ftp.ncbi.nlm.nih.gov/genomes/all/GCF/000/011/025/GCF_000011025.1_ASM1102v1	2|Bacteria	201174|Actinomycetota	1760|Actinomycetes	85006|Micrococcales	1268|Micrococcaceae	32207|Rothia	43675|Rothia mucilaginosa	TRUE	TRUE	TRUE	TRUE
GCF_000011045.1	568703	47715	Lacticaseibacillus rhamnosus GG	strain=ATCC 53103	Complete Genome	99.95	0.19	https://ftp.ncbi.nlm.nih.gov/genomes/all/GCF/000/011/045/GCF_000011045.1_ASM1104v1	2|Bacteria	1239|Bacillota	91061|Bacilli	186826|Lactobacillales	33958|Lactobacillaceae	2759736|Lacticaseibacillus	47715|Lacticaseibacillus rhamnosus	TRUE	TRUE	FALSE	FALSE
GCF_000011065.1	226186	818	Bacteroides thetaiotaomicron VPI-5482	strain=VPI-5482	Complete Genome	99.98	0.63	https://ftp.ncbi.nlm.nih.gov/genomes/all/GCF/000/011/065/GCF_000011065.1_ASM1106v1	2|Bacteria	976|Bacteroidota	200643|Bacteroidia	171549|Bacteroidales	815|Bacteroidaceae	816|Bacteroides	818|Bacteroides thetaiotaomicron	TRUE	TRUE	FALSE	FALSE
GCF_000011085.1	272569	2238	Haloarcula marismortui ATCC 43049	strain=ATCC 43049	Complete Genome	99.99	1.04	https://ftp.ncbi.nlm.nih.gov/genomes/all/GCF/000/011/085/GCF_000011085.1_ASM1108v1	2157|Archaea	28890|Euryarchaeota	183963|Halobacteria	2235|Halobacteriales	1963268|Haloarculaceae	2237|Haloarcula	2238|Haloarcula marismortui	TRUE	TRUE	TRUE	TRUE
GCF_000011105.1	70601	53953	Pyrococcus horikoshii OT3	strain=OT3	Complete Genome	99.79	0.21	https://ftp.ncbi.nlm.nih.gov/genomes/all/GCF/000/011/105/GCF_000011105.1_ASM1110v1	2157|Archaea	28890|Euryarchaeota	183968|Thermococci	2258|Thermococcales	2259|Thermococcaceae	2260|Pyrococcus	53953|Pyrococcus horikoshii	TRUE	TRUE	TRUE	TRUE
GCF_000011125.1	272557	56636	Aeropyrum pernix K1	strain=K1	Complete Genome	99.91	0.17	https://ftp.ncbi.nlm.nih.gov/genomes/all/GCF/000/011/125/GCF_000011125.1_ASM1112v1	2157|Archaea	28889|Thermoproteota	183924|Thermoprotei	114380|Desulfurococcales	2272|Desulfurococcaceae	56635|Aeropyrum	56636|Aeropyrum pernix	TRUE	TRUE	TRUE	TRUE
GCF_000011145.1	272558	86665	Halalkalibacterium halodurans C-125	strain=C-125	Complete Genome	100	0.5	https://ftp.ncbi.nlm.nih.gov/genomes/all/GCF/000/011/145/GCF_000011145.1_ASM1114v1	2|Bacteria	1239|Bacillota	91061|Bacilli	1385|Bacillales	186817|Bacillaceae	2893055|Halalkalibacterium (ex Joshi et al. 2022)	86665|Halalkalibacterium halodurans	TRUE	TRUE	TRUE	TRUE
GCF_000011165.1	138677	83558	Chlamydia pneumoniae J138	strain=J138	Complete Genome	99.35	0.1	https://ftp.ncbi.nlm.nih.gov/genomes/all/GCF/000/011/165/GCF_000011165.1_ASM1116v1	2|Bacteria	204428|Chlamydiota	204429|Chlamydiia	51291|Chlamydiales	809|Chlamydiaceae	810|Chlamydia	83558|Chlamydia pneumoniae	TRUE	TRUE	TRUE	TRUE
GCF_000011185.1	273116	50339	Thermoplasma volcanium GSS1	strain=GSS1	Complete Genome	99.91	0.5	https://ftp.ncbi.nlm.nih.gov/genomes/all/GCF/000/011/185/GCF_000011185.1_ASM1118v1	2157|Archaea	2283796|Candidatus Thermoplasmatota	183967|Thermoplasmata	2301|Thermoplasmatales	46659|Thermoplasmataceae	2302|Thermoplasma	50339|Thermoplasma volcanium	TRUE	TRUE	TRUE	TRUE
GCF_000011205.1	273063	111955	Sulfurisphaera tokodaii str. 7	strain=7	Complete Genome	99.97	0.28	https://ftp.ncbi.nlm.nih.gov/genomes/all/GCF/000/011/205/GCF_000011205.1_ASM1120v1	2157|Archaea	28889|Thermoproteota	183924|Thermoprotei	2281|Sulfolobales	118883|Sulfolobaceae	69655|Sulfurisphaera	111955|Sulfurisphaera tokodaii	TRUE	TRUE	TRUE	TRUE
GCF_000011225.1	272633	28227	Malacoplasma penetrans HF-2	strain=HF-2	Complete Genome	98.38	0.07	https://ftp.ncbi.nlm.nih.gov/genomes/all/GCF/000/011/225/GCF_000011225.1_ASM1122v1	2|Bacteria	544448|Mycoplasmatota	0|unclassified Mycoplasmatota class	2790996|Mycoplasmoidales	2790998|Mycoplasmoidaceae	2791001|Malacoplasma	28227|Malacoplasma penetrans	TRUE	TRUE	TRUE	FALSE
GCF_000011245.1	221109	182710	Oceanobacillus iheyensis HTE831	strain=HTE831	Complete Genome	100	0.1	https://ftp.ncbi.nlm.nih.gov/genomes/all/GCF/000/011/245/GCF_000011245.1_ASM1124v1	2|Bacteria	1239|Bacillota	91061|Bacilli	1385|Bacillales	186817|Bacillaceae	182709|Oceanobacillus	182710|Oceanobacillus iheyensis	TRUE	TRUE	TRUE	TRUE
GCF_000011265.1	196620	1280	Staphylococcus aureus subsp. aureus MW2	strain=MW2	Complete Genome	100	0.15	https://ftp.ncbi.nlm.nih.gov/genomes/all/GCF/000/011/265/GCF_000011265.1_ASM1126v1	2|Bacteria	1239|Bacillota	91061|Bacilli	1385|Bacillales	90964|Staphylococcaceae	1279|Staphylococcus	1280|Staphylococcus aureus	TRUE	TRUE	FALSE	FALSE
GCF_000011285.1	193567	1314	Streptococcus pyogenes SSI-1	strain=SSI-1	Complete Genome	100	0.02	https://ftp.ncbi.nlm.nih.gov/genomes/all/GCF/000/011/285/GCF_000011285.1_ASM1128v1	2|Bacteria	1239|Bacillota	91061|Bacilli	186826|Lactobacillales	1300|Streptococcaceae	1301|Streptococcus	1314|Streptococcus pyogenes	TRUE	TRUE	FALSE	FALSE
GCF_000011305.1	196164	152794	Corynebacterium efficiens YS-314	strain=YS-314	Complete Genome	99.94	0.19	https://ftp.ncbi.nlm.nih.gov/genomes/all/GCF/000/011/305/GCF_000011305.1_ASM1130v1	2|Bacteria	201174|Actinomycetota	1760|Actinomycetes	85007|Mycobacteriales	1653|Corynebacteriaceae	1716|Corynebacterium	152794|Corynebacterium efficiens	TRUE	TRUE	TRUE	TRUE
GCF_000011325.1	196627	1718	Corynebacterium glutamicum ATCC 13032	strain=ATCC 13032	Complete Genome	100	0.29	https://ftp.ncbi.nlm.nih.gov/genomes/all/GCF/000/011/325/GCF_000011325.1_ASM1132v1	2|Bacteria	201174|Actinomycetota	1760|Actinomycetes	85007|Mycobacteriales	1653|Corynebacteriaceae	1716|Corynebacterium	1718|Corynebacterium glutamicum	TRUE	TRUE	FALSE	FALSE
GCF_000011345.1	197221	146786	Thermosynechococcus vestitus BP-1	strain=BP-1	Complete Genome	99.98	0	https://ftp.ncbi.nlm.nih.gov/genomes/all/GCF/000/011/345/GCF_000011345.1_ASM1134v1	2|Bacteria	1117|Cyanobacteriota	3028117|Cyanophyceae	2881377|Pseudanabaenales	2881378|Thermosynechococcaceae	146785|Thermosynechococcus	146786|Thermosynechococcus vestitus	TRUE	TRUE	TRUE	TRUE
GCF_000011365.1	224911	1355477	Bradyrhizobium diazoefficiens USDA 110	strain=USDA110	Complete Genome	100	0.33	https://ftp.ncbi.nlm.nih.gov/genomes/all/GCF/000/011/365/GCF_000011365.1_ASM1136v1	2|Bacteria	1224|Pseudomonadota	28211|Alphaproteobacteria	356|Hyphomicrobiales	41294|Nitrobacteraceae	374|Bradyrhizobium	1355477|Bradyrhizobium diazoefficiens	TRUE	TRUE	FALSE	FALSE
GCF_000011385.1	251221	33072	Gloeobacter violaceus PCC 7421	strain=PCC 7421	Complete Genome	99.96	0.45	https://ftp.ncbi.nlm.nih.gov/genomes/all/GCF/000/011/385/GCF_000011385.1_ASM1138v1	2|Bacteria	1117|Cyanobacteriota	3028117|Cyanophyceae	307595|Gloeobacterales	1890422|Gloeobacteraceae	33071|Gloeobacter	33072|Gloeobacter violaceus	TRUE	TRUE	TRUE	TRUE
GCF_000011405.1	393011	263	Francisella tularensis subsp. holarctica OSU18	strain=OSU18	Complete Genome	99.99	1.49	https://ftp.ncbi.nlm.nih.gov/genomes/all/GCF/000/011/405/GCF_000011405.1_ASM1140v1	2|Bacteria	1224|Pseudomonadota	1236|Gammaproteobacteria	72273|Thiotrichales	34064|Francisellaceae	262|Francisella	263|Francisella tularensis	TRUE	TRUE	FALSE	FALSE
GCF_000011445.1	272632	2102	Mycoplasma mycoides subsp. mycoides SC str. PG1	strain=PG1	Complete Genome	99.21	2.2	https://ftp.ncbi.nlm.nih.gov/genomes/all/GCF/000/011/445/GCF_000011445.1_ASM1144v1	2|Bacteria	544448|Mycoplasmatota	31969|Mollicutes	2085|Mycoplasmatales	2092|Mycoplasmataceae	2093|Mycoplasma	2102|Mycoplasma mycoides	TRUE	TRUE	FALSE	FALSE
GCF_000011465.1	59919	1219	Prochlorococcus marinus subsp. pastoris str. CCMP1986	strain=MED4	Complete Genome	99.99	0.03	https://ftp.ncbi.nlm.nih.gov/genomes/all/GCF/000/011/465/GCF_000011465.1_ASM1146v1	2|Bacteria	1117|Cyanobacteriota	3028117|Cyanophyceae	1890424|Synechococcales	2881426|Prochlorococcaceae	1218|Prochlorococcus	1219|Prochlorococcus marinus	TRUE	TRUE	FALSE	FALSE
GCF_000011485.1	74547	1219	Prochlorococcus marinus str. MIT 9313	strain=MIT9313	Complete Genome	99.99	0.04	https://ftp.ncbi.nlm.nih.gov/genomes/all/GCF/000/011/485/GCF_000011485.1_ASM1148v1	2|Bacteria	1117|Cyanobacteriota	3028117|Cyanophyceae	1890424|Synechococcales	2881426|Prochlorococcaceae	1218|Prochlorococcus	1219|Prochlorococcus marinus	TRUE	TRUE	FALSE	FALSE
GCF_000011505.1	282458	1280	Staphylococcus aureus subsp. aureus MRSA252	strain=MRSA252	Complete Genome	100	0.41	https://ftp.ncbi.nlm.nih.gov/genomes/all/GCF/000/011/505/GCF_000011505.1_ASM1150v1	2|Bacteria	1239|Bacillota	91061|Bacilli	1385|Bacillales	90964|Staphylococcaceae	1279|Staphylococcus	1280|Staphylococcus aureus	TRUE	TRUE	FALSE	FALSE
GCF_000011525.1	282459	1280	Staphylococcus aureus subsp. aureus MSSA476	strain=MSSA476	Complete Genome	100	0.1	https://ftp.ncbi.nlm.nih.gov/genomes/all/GCF/000/011/525/GCF_000011525.1_ASM1152v1	2|Bacteria	1239|Bacillota	91061|Bacilli	1385|Bacillales	90964|Staphylococcaceae	1279|Staphylococcus	1280|Staphylococcus aureus	TRUE	TRUE	FALSE	FALSE
GCF_000011545.1	272560	28450	Burkholderia pseudomallei K96243	strain=K96243	Complete Genome	100	1.16	https://ftp.ncbi.nlm.nih.gov/genomes/all/GCF/000/011/545/GCF_000011545.1_ASM1154v1	2|Bacteria	1224|Pseudomonadota	28216|Betaproteobacteria	80840|Burkholderiales	119060|Burkholderiaceae	32008|Burkholderia	28450|Burkholderia pseudomallei	TRUE	TRUE	FALSE	FALSE
GCF_000011565.2	264201	362787	Candidatus Protochlamydia amoebophila UWE25	strain=UWE25	Complete Genome	98.18	0.18	https://ftp.ncbi.nlm.nih.gov/genomes/all/GCF/000/011/565/GCF_000011565.2_ASM1156v2	2|Bacteria	204428|Chlamydiota	204429|Chlamydiia	1963360|Parachlamydiales	92713|Parachlamydiaceae	282132|Candidatus Protochlamydia	362787|Candidatus Protochlamydia amoebophila	TRUE	TRUE	TRUE	TRUE
GCF_000011585.1	267377	39152	Methanococcus maripaludis S2	strain=S2	Complete Genome	99.23	0.31	https://ftp.ncbi.nlm.nih.gov/genomes/all/GCF/000/011/585/GCF_000011585.1_ASM1158v1	2157|Archaea	28890|Euryarchaeota	183939|Methanococci	2182|Methanococcales	2183|Methanococcaceae	2184|Methanococcus	39152|Methanococcus maripaludis	TRUE	TRUE	FALSE	FALSE
GCF_000011605.1	218491	29471	Pectobacterium atrosepticum SCRI1043	strain=SCRI1043	Complete Genome	100	0	https://ftp.ncbi.nlm.nih.gov/genomes/all/GCF/000/011/605/GCF_000011605.1_ASM1160v1	2|Bacteria	1224|Pseudomonadota	1236|Gammaproteobacteria	91347|Enterobacterales	1903410|Pectobacteriaceae	122277|Pectobacterium	29471|Pectobacterium atrosepticum	TRUE	TRUE	FALSE	FALSE
GCF_000011625.1	288681	1396	Bacillus cereus E33L	strain=E33L	Complete Genome	100	0.19	https://ftp.ncbi.nlm.nih.gov/genomes/all/GCF/000/011/625/GCF_000011625.1_ASM1162v1	2|Bacteria	1239|Bacillota	91061|Bacilli	1385|Bacillales	186817|Bacillaceae	1386|Bacillus	1396|Bacillus cereus	TRUE	TRUE	FALSE	FALSE
GCF_000011645.1	279010	1402	Bacillus licheniformis DSM 13 = ATCC 14580	strain=ATCC 14580; DSM 13	Complete Genome	100	0.15	https://ftp.ncbi.nlm.nih.gov/genomes/all/GCF/000/011/645/GCF_000011645.1_ASM1164v1	2|Bacteria	1239|Bacillota	91061|Bacilli	1385|Bacillales	186817|Bacillaceae	1386|Bacillus	1402|Bacillus licheniformis	TRUE	TRUE	FALSE	FALSE
GCF_000011665.1	286636	1314	Streptococcus pyogenes MGAS10394	strain=MGAS10394	Complete Genome	99.99	0.21	https://ftp.ncbi.nlm.nih.gov/genomes/all/GCF/000/011/665/GCF_000011665.1_ASM1166v1	2|Bacteria	1239|Bacillota	91061|Bacilli	186826|Lactobacillales	1300|Streptococcaceae	1301|Streptococcus	1314|Streptococcus pyogenes	TRUE	TRUE	FALSE	FALSE
GCF_000011685.1	290633	442	Gluconobacter oxydans 621H	strain=621H	Complete Genome	100	0.08	https://ftp.ncbi.nlm.nih.gov/genomes/all/GCF/000/011/685/GCF_000011685.1_ASM1168v1	2|Bacteria	1224|Pseudomonadota	28211|Alphaproteobacteria	204441|Rhodospirillales	433|Acetobacteraceae	441|Gluconobacter	442|Gluconobacter oxydans	TRUE	TRUE	FALSE	FALSE
GCF_000011705.1	243160	13373	Burkholderia mallei ATCC 23344	strain=ATCC 23344	Complete Genome	100	0.03	https://ftp.ncbi.nlm.nih.gov/genomes/all/GCF/000/011/705/GCF_000011705.1_ASM1170v1	2|Bacteria	1224|Pseudomonadota	28216|Betaproteobacteria	80840|Burkholderiales	119060|Burkholderiaceae	32008|Burkholderia	13373|Burkholderia mallei	TRUE	TRUE	FALSE	FALSE
GCF_000011725.1	290847	210	Helicobacter pylori 51	strain=51	Complete Genome	99.99	0.01	https://ftp.ncbi.nlm.nih.gov/genomes/all/GCF/000/011/725/GCF_000011725.1_ASM1172v1	2|Bacteria	29547|Campylobacterota	3031852|Epsilonproteobacteria	213849|Campylobacterales	72293|Helicobacteraceae	209|Helicobacter	210|Helicobacter pylori	TRUE	TRUE	FALSE	FALSE
GCF_000011745.1	291272	101534	Candidatus Blochmannia pennsylvanicus str. BPEN	strain=BPEN	Complete Genome	100	0.01	https://ftp.ncbi.nlm.nih.gov/genomes/all/GCF/000/011/745/GCF_000011745.1_ASM1174v1	2|Bacteria	1224|Pseudomonadota	1236|Gammaproteobacteria	91347|Enterobacterales	543|Enterobacteriaceae	203804|Candidatus Blochmannia	101534|Candidatus Blochmannia pennsylvanicus	TRUE	TRUE	TRUE	TRUE
GCF_000011765.3	293653	1314	Streptococcus pyogenes MGAS5005	strain=MGAS5005	Complete Genome	100	0.46	https://ftp.ncbi.nlm.nih.gov/genomes/all/GCF/000/011/765/GCF_000011765.3_ASM1176v2	2|Bacteria	1239|Bacillota	91061|Bacilli	186826|Lactobacillales	1300|Streptococcaceae	1301|Streptococcus	1314|Streptococcus pyogenes	TRUE	TRUE	FALSE	FALSE
GCF_000011805.1	312309	668	Aliivibrio fischeri ES114	strain=ES114	Complete Genome	100	0.01	https://ftp.ncbi.nlm.nih.gov/genomes/all/GCF/000/011/805/GCF_000011805.1_ASM1180v1	2|Bacteria	1224|Pseudomonadota	1236|Gammaproteobacteria	135623|Vibrionales	641|Vibrionaceae	511678|Aliivibrio	668|Aliivibrio fischeri	TRUE	TRUE	TRUE	TRUE
GCF_000011825.1	264199	1308	Streptococcus thermophilus LMG 18311	strain=LMG 18311	Complete Genome	99.88	0.1	https://ftp.ncbi.nlm.nih.gov/genomes/all/GCF/000/011/825/GCF_000011825.1_ASM1182v1	2|Bacteria	1239|Bacillota	91061|Bacilli	186826|Lactobacillales	1300|Streptococcaceae	1301|Streptococcus	1308|Streptococcus thermophilus	TRUE	TRUE	FALSE	FALSE
GCF_000011845.1	299768	1308	Streptococcus thermophilus CNRZ1066	strain=CNRZ1066	Complete Genome	99.94	0.09	https://ftp.ncbi.nlm.nih.gov/genomes/all/GCF/000/011/845/GCF_000011845.1_ASM1184v1	2|Bacteria	1239|Bacillota	91061|Bacilli	186826|Lactobacillales	1300|Streptococcaceae	1301|Streptococcus	1308|Streptococcus thermophilus	TRUE	TRUE	FALSE	FALSE
GCF_000011865.1	195099	197	Campylobacter jejuni RM1221	strain=RM1221	Complete Genome	99.99	0.1	https://ftp.ncbi.nlm.nih.gov/genomes/all/GCF/000/011/865/GCF_000011865.1_ASM1186v1	2|Bacteria	29547|Campylobacterota	3031852|Epsilonproteobacteria	213849|Campylobacterales	72294|Campylobacteraceae	194|Campylobacter	197|Campylobacter jejuni	TRUE	TRUE	FALSE	FALSE
GCF_000011885.1	295319	28901	Salmonella enterica subsp. enterica serovar Paratyphi A str. ATCC 9150	strain=ATCC 9150	Complete Genome	100	0.36	https://ftp.ncbi.nlm.nih.gov/genomes/all/GCF/000/011/885/GCF_000011885.1_ASM1188v1	2|Bacteria	1224|Pseudomonadota	1236|Gammaproteobacteria	91347|Enterobacterales	543|Enterobacteriaceae	590|Salmonella	28901|Salmonella enterica	TRUE	TRUE	FALSE	FALSE
GCF_000011905.1	243164	61435	Dehalococcoides mccartyi 195	strain=195	Complete Genome	100	0.56	https://ftp.ncbi.nlm.nih.gov/genomes/all/GCF/000/011/905/GCF_000011905.1_ASM1190v1	2|Bacteria	200795|Chloroflexota	301297|Dehalococcoidia	1202465|Dehalococcoidales	1202464|Dehalococcoidaceae	61434|Dehalococcoides	61435|Dehalococcoides mccartyi	TRUE	TRUE	FALSE	FALSE
GCF_000011925.1	176279	1282	Staphylococcus epidermidis RP62A	strain=RP62A	Complete Genome	100	0.19	https://ftp.ncbi.nlm.nih.gov/genomes/all/GCF/000/011/925/GCF_000011925.1_ASM1192v1	2|Bacteria	1239|Bacillota	91061|Bacilli	1385|Bacillales	90964|Staphylococcaceae	1279|Staphylococcus	1282|Staphylococcus epidermidis	TRUE	TRUE	FALSE	FALSE
GCF_000011945.1	234826	770	Anaplasma marginale str. St. Maries	strain=St. Maries	Complete Genome	99.96	0.66	https://ftp.ncbi.nlm.nih.gov/genomes/all/GCF/000/011/945/GCF_000011945.1_ASM1194v1	2|Bacteria	1224|Pseudomonadota	28211|Alphaproteobacteria	766|Rickettsiales	942|Anaplasmataceae	768|Anaplasma	770|Anaplasma marginale	TRUE	TRUE	TRUE	TRUE
GCF_000011965.2	246200	89184	Ruegeria pomeroyi DSS-3	strain=DSS-3	Complete Genome	99.99	0.29	https://ftp.ncbi.nlm.nih.gov/genomes/all/GCF/000/011/965/GCF_000011965.2_ASM1196v2	2|Bacteria	1224|Pseudomonadota	28211|Alphaproteobacteria	204455|Rhodobacterales	2854170|Roseobacteraceae	97050|Ruegeria	89184|Ruegeria pomeroyi	TRUE	TRUE	TRUE	TRUE
GCF_000011985.1	272621	1579	Lactobacillus acidophilus NCFM	strain=NCFM	Complete Genome	99.94	0.45	https://ftp.ncbi.nlm.nih.gov/genomes/all/GCF/000/011/985/GCF_000011985.1_ASM1198v1	2|Bacteria	1239|Bacillota	91061|Bacilli	186826|Lactobacillales	33958|Lactobacillaceae	1578|Lactobacillus	1579|Lactobacillus acidophilus	TRUE	TRUE	FALSE	FALSE
GCF_000012005.1	300267	622	Shigella dysenteriae Sd197	strain=Sd197	Complete Genome	100	0.83	https://ftp.ncbi.nlm.nih.gov/genomes/all/GCF/000/012/005/GCF_000012005.1_ASM1200v1	2|Bacteria	1224|Pseudomonadota	1236|Gammaproteobacteria	91347|Enterobacterales	543|Enterobacteriaceae	620|Shigella	622|Shigella dysenteriae	TRUE	TRUE	FALSE	FALSE
GCF_000012025.1	300268	621	Shigella boydii Sb227	strain=Sb227	Complete Genome	100	0.16	https://ftp.ncbi.nlm.nih.gov/genomes/all/GCF/000/012/025/GCF_000012025.1_ASM1202v1	2|Bacteria	1224|Pseudomonadota	1236|Gammaproteobacteria	91347|Enterobacterales	543|Enterobacteriaceae	620|Shigella	621|Shigella boydii	TRUE	TRUE	FALSE	FALSE
GCF_000012045.1	93062	1280	Staphylococcus aureus subsp. aureus COL	strain=COL	Complete Genome	100	0.13	https://ftp.ncbi.nlm.nih.gov/genomes/all/GCF/000/012/045/GCF_000012045.1_ASM1204v1	2|Bacteria	1239|Bacillota	91061|Bacilli	1385|Bacillales	90964|Staphylococcaceae	1279|Staphylococcus	1280|Staphylococcus aureus	TRUE	TRUE	FALSE	FALSE
GCF_000012065.2	314723	140	Borrelia hermsii DAH	strain=DAH	Chromosome	98.65	0.18	https://ftp.ncbi.nlm.nih.gov/genomes/all/GCF/000/012/065/GCF_000012065.2_ASM1206v2	2|Bacteria	203691|Spirochaetota	203692|Spirochaetia	136|Spirochaetales	1643685|Borreliaceae	138|Borrelia	140|Borrelia hermsii	TRUE	FALSE	FALSE	FALSE
GCF_000012085.2	314724	142	Borrelia turicatae 91E135	strain=91E135	Complete Genome	99.46	0.09	https://ftp.ncbi.nlm.nih.gov/genomes/all/GCF/000/012/085/GCF_000012085.2_ASM1208v2	2|Bacteria	203691|Spirochaetota	203692|Spirochaetia	136|Spirochaetales	1643685|Borreliaceae	138|Borrelia	142|Borrelia turicatae	TRUE	TRUE	TRUE	TRUE
GCF_000012105.1	314565	339	Xanthomonas campestris pv. campestris str. 8004	strain=8004	Complete Genome	100	0.02	https://ftp.ncbi.nlm.nih.gov/genomes/all/GCF/000/012/105/GCF_000012105.1_ASM1210v1	2|Bacteria	1224|Pseudomonadota	1236|Gammaproteobacteria	135614|Xanthomonadales	32033|Xanthomonadaceae	338|Xanthomonas	339|Xanthomonas campestris	TRUE	TRUE	FALSE	FALSE
GCF_000012125.1	315277	813	Chlamydia trachomatis A/HAR-13	strain=A/HAR-13	Complete Genome	99.64	0.08	https://ftp.ncbi.nlm.nih.gov/genomes/all/GCF/000/012/125/GCF_000012125.1_ASM1212v1	2|Bacteria	204428|Chlamydiota	204429|Chlamydiia	51291|Chlamydiales	809|Chlamydiaceae	810|Chlamydia	813|Chlamydia trachomatis	TRUE	TRUE	FALSE	FALSE
GCF_000012165.2	319701	1314	Streptococcus pyogenes MGAS6180	strain=MGAS6180	Complete Genome	99.99	0.06	https://ftp.ncbi.nlm.nih.gov/genomes/all/GCF/000/012/165/GCF_000012165.2_ASM1216v2	2|Bacteria	1239|Bacillota	91061|Bacilli	186826|Lactobacillales	1300|Streptococcaceae	1301|Streptococcus	1314|Streptococcus pyogenes	TRUE	TRUE	FALSE	FALSE
GCF_000012185.1	281310	727	Haemophilus influenzae 86-028NP	strain=86-028NP	Complete Genome	100	0	https://ftp.ncbi.nlm.nih.gov/genomes/all/GCF/000/012/185/GCF_000012185.1_ASM1218v1	2|Bacteria	1224|Pseudomonadota	1236|Gammaproteobacteria	135625|Pasteurellales	712|Pasteurellaceae	724|Haemophilus	727|Haemophilus influenzae	TRUE	TRUE	FALSE	FALSE
GCF_000012205.1	264730	29438	Pseudomonas savastanoi pv. phaseolicola 1448A	strain=1448A; BAA-978	Complete Genome	99.99	0.95	https://ftp.ncbi.nlm.nih.gov/genomes/all/GCF/000/012/205/GCF_000012205.1_ASM1220v1	2|Bacteria	1224|Pseudomonadota	1236|Gammaproteobacteria	72274|Pseudomonadales	135621|Pseudomonadaceae	286|Pseudomonas	29438|Pseudomonas savastanoi	TRUE	TRUE	FALSE	FALSE
GCF_000012225.1	322098	229545	Aster yellows witches'-broom phytoplasma AYWB	strain=AYWB	Complete Genome	96.58	0.2	https://ftp.ncbi.nlm.nih.gov/genomes/all/GCF/000/012/225/GCF_000012225.1_ASM1222v1	2|Bacteria	544448|Mycoplasmatota	31969|Mollicutes	186329|Acholeplasmatales	2146|Acholeplasmataceae	33926|Candidatus Phytoplasma	229545|Aster yellows witches'-broom phytoplasma	TRUE	TRUE	TRUE	TRUE
GCF_000012245.1	205918	317	Pseudomonas syringae pv. syringae B728a	strain=B728a	Complete Genome	100	0.07	https://ftp.ncbi.nlm.nih.gov/genomes/all/GCF/000/012/245/GCF_000012245.1_ASM1224v1	2|Bacteria	1224|Pseudomonadota	1236|Gammaproteobacteria	72274|Pseudomonadales	135621|Pseudomonadaceae	286|Pseudomonas	317|Pseudomonas syringae	TRUE	TRUE	FALSE	FALSE
GCF_000012265.1	220664	380021	Pseudomonas protegens Pf-5	strain=Pf-5	Complete Genome	100	0.57	https://ftp.ncbi.nlm.nih.gov/genomes/all/GCF/000/012/265/GCF_000012265.1_ASM1226v1	2|Bacteria	1224|Pseudomonadota	1236|Gammaproteobacteria	72274|Pseudomonadales	135621|Pseudomonadaceae	286|Pseudomonas	380021|Pseudomonas protegens	TRUE	TRUE	FALSE	FALSE
GCF_000012285.1	330779	2285	Sulfolobus acidocaldarius DSM 639	strain=DSM 639	Complete Genome	100	0.16	https://ftp.ncbi.nlm.nih.gov/genomes/all/GCF/000/012/285/GCF_000012285.1_ASM1228v1	2157|Archaea	28889|Thermoproteota	183924|Thermoprotei	2281|Sulfolobales	118883|Sulfolobaceae	2284|Sulfolobus	2285|Sulfolobus acidocaldarius	TRUE	TRUE	FALSE	FALSE
GCF_000012305.1	259536	334543	Psychrobacter arcticus 273-4	strain=273-4	Complete Genome	100	0	https://ftp.ncbi.nlm.nih.gov/genomes/all/GCF/000/012/305/GCF_000012305.1_ASM1230v1	2|Bacteria	1224|Pseudomonadota	1236|Gammaproteobacteria	2887326|Moraxellales	468|Moraxellaceae	497|Psychrobacter	334543|Psychrobacter arcticus	TRUE	TRUE	TRUE	TRUE
GCF_000012325.1	167879	28229	Colwellia psychrerythraea 34H	strain=34H; BAA-681	Complete Genome	100	0.39	https://ftp.ncbi.nlm.nih.gov/genomes/all/GCF/000/012/325/GCF_000012325.1_ASM1232v1	2|Bacteria	1224|Pseudomonadota	1236|Gammaproteobacteria	135622|Alteromonadales	267889|Colwelliaceae	28228|Colwellia	28229|Colwellia psychrerythraea	TRUE	TRUE	TRUE	TRUE
GCF_000012345.1	335992	198252	Candidatus Pelagibacter ubique HTCC1062	strain=HTCC1062	Complete Genome	99.77	0.03	https://ftp.ncbi.nlm.nih.gov/genomes/all/GCF/000/012/345/GCF_000012345.1_ASM1234v1	2|Bacteria	1224|Pseudomonadota	28211|Alphaproteobacteria	54526|Candidatus Pelagibacterales	1655514|Pelagibacteraceae	198251|Candidatus Pelagibacter	198252|Candidatus Pelagibacter ubique	TRUE	TRUE	TRUE	TRUE
GCF_000012365.1	271848	57975	Burkholderia thailandensis E264	strain=E264; ATCC 700388	Complete Genome	100	0.35	https://ftp.ncbi.nlm.nih.gov/genomes/all/GCF/000/012/365/GCF_000012365.1_ASM1236v1	2|Bacteria	1224|Pseudomonadota	28216|Betaproteobacteria	80840|Burkholderiales	119060|Burkholderiaceae	32008|Burkholderia	57975|Burkholderia thailandensis	TRUE	TRUE	FALSE	FALSE
GCF_000012385.1	336407	33990	Rickettsia bellii RML369-C	strain=RML369-C	Complete Genome	99.49	1.04	https://ftp.ncbi.nlm.nih.gov/genomes/all/GCF/000/012/385/GCF_000012385.1_ASM1238v1	2|Bacteria	1224|Pseudomonadota	28211|Alphaproteobacteria	766|Rickettsiales	775|Rickettsiaceae	780|Rickettsia	33990|Rickettsia bellii	TRUE	TRUE	FALSE	FALSE
GCF_000012445.1	205922	294	Pseudomonas fluorescens Pf0-1	strain=Pf0-1	Complete Genome	100	1.98	https://ftp.ncbi.nlm.nih.gov/genomes/all/GCF/000/012/445/GCF_000012445.1_ASM1244v1	2|Bacteria	1224|Pseudomonadota	1236|Gammaproteobacteria	72274|Pseudomonadales	135621|Pseudomonadaceae	286|Pseudomonas	294|Pseudomonas fluorescens	TRUE	TRUE	FALSE	FALSE
GCF_000012465.1	59920	1219	Prochlorococcus marinus str. NATL2A	strain=NATL2A	Complete Genome	99.99	0.09	https://ftp.ncbi.nlm.nih.gov/genomes/all/GCF/000/012/465/GCF_000012465.1_ASM1246v1	2|Bacteria	1117|Cyanobacteriota	3028117|Cyanophyceae	1890424|Synechococcales	2881426|Prochlorococcaceae	1218|Prochlorococcus	1219|Prochlorococcus marinus	TRUE	TRUE	FALSE	FALSE
GCF_000012485.1	319225	1100	Pelodictyon luteolum DSM 273	strain=DSM 273	Complete Genome	99.99	0.22	https://ftp.ncbi.nlm.nih.gov/genomes/all/GCF/000/012/485/GCF_000012485.1_ASM1248v1	2|Bacteria	1090|Chlorobiota	191410|Chlorobiia	191411|Chlorobiales	191412|Chlorobiaceae	1099|Pelodictyon	1100|Pelodictyon luteolum	TRUE	TRUE	TRUE	TRUE
GCF_000012505.1	316279	316279	Synechococcus sp. CC9902	strain=CC9902	Complete Genome	99.97	0.1	https://ftp.ncbi.nlm.nih.gov/genomes/all/GCF/000/012/505/GCF_000012505.1_ASM1250v1	2|Bacteria	1117|Cyanobacteriota	3028117|Cyanophyceae	1890424|Synechococcales	1890426|Synechococcaceae	1129|Synechococcus	316279|Synechococcus sp. CC9902	TRUE	TRUE	TRUE	TRUE
GCF_000012525.1	1140	32046	Synechococcus elongatus PCC 7942 = FACHB-805	strain=PCC 7942	Complete Genome	99.99	0.05	https://ftp.ncbi.nlm.nih.gov/genomes/all/GCF/000/012/525/GCF_000012525.1_ASM1252v1	2|Bacteria	1117|Cyanobacteriota	3028117|Cyanophyceae	1890424|Synechococcales	1890426|Synechococcaceae	1129|Synechococcus	32046|Synechococcus elongatus	TRUE	TRUE	FALSE	FALSE
GCF_000012545.1	339860	2317	Methanosphaera stadtmanae DSM 3091	strain=DSM 3091	Complete Genome	99.95	0.23	https://ftp.ncbi.nlm.nih.gov/genomes/all/GCF/000/012/545/GCF_000012545.1_ASM1254v1	2157|Archaea	28890|Euryarchaeota	183925|Methanobacteria	2158|Methanobacteriales	2159|Methanobacteriaceae	2316|Methanosphaera	2317|Methanosphaera stadtmanae	TRUE	TRUE	FALSE	FALSE
GCF_000012565.1	269484	944	Ehrlichia canis str. Jake	strain=Jake	Complete Genome	99.95	0.41	https://ftp.ncbi.nlm.nih.gov/genomes/all/GCF/000/012/565/GCF_000012565.1_ASM1256v1	2|Bacteria	1224|Pseudomonadota	28211|Alphaproteobacteria	766|Rickettsiales	942|Anaplasmataceae	943|Ehrlichia	944|Ehrlichia canis	TRUE	TRUE	FALSE	FALSE
GCF_000012625.1	110662	110662	Synechococcus sp. CC9605	strain=CC9605	Complete Genome	100	0.09	https://ftp.ncbi.nlm.nih.gov/genomes/all/GCF/000/012/625/GCF_000012625.1_ASM1262v1	2|Bacteria	1117|Cyanobacteriota	3028117|Cyanophyceae	1890424|Synechococcales	1890426|Synechococcaceae	1129|Synechococcus	110662|Synechococcus sp. CC9605	TRUE	TRUE	TRUE	TRUE
GCF_000012645.1	74546	1219	Prochlorococcus marinus str. MIT 9312	strain=MIT 9312	Complete Genome	100	0.02	https://ftp.ncbi.nlm.nih.gov/genomes/all/GCF/000/012/645/GCF_000012645.1_ASM1264v1	2|Bacteria	1117|Cyanobacteriota	3028117|Cyanophyceae	1890424|Synechococcales	2881426|Prochlorococcaceae	1218|Prochlorococcus	1219|Prochlorococcus marinus	TRUE	TRUE	FALSE	FALSE
GCF_000012665.1	207559	58180	Oleidesulfovibrio alaskensis G20	strain=G20	Complete Genome	100	0.55	https://ftp.ncbi.nlm.nih.gov/genomes/all/GCF/000/012/665/GCF_000012665.1_ASM1266v1	2|Bacteria	200940|Thermodesulfobacteriota	3031449|Desulfovibrionia	213115|Desulfovibrionales	194924|Desulfovibrionaceae	2909705|Oleidesulfovibrio	58180|Oleidesulfovibrio alaskensis	TRUE	TRUE	TRUE	TRUE
GCF_000012685.1	246197	34	Myxococcus xanthus DK 1622	strain=DK 1622	Complete Genome	100	0.44	https://ftp.ncbi.nlm.nih.gov/genomes/all/GCF/000/012/685/GCF_000012685.1_ASM1268v1	2|Bacteria	2818505|Myxococcota	32015|Myxococcia	29|Myxococcales	31|Myxococcaceae	32|Myxococcus	34|Myxococcus xanthus	TRUE	TRUE	FALSE	FALSE
GCF_000012705.1	205921	1311	Streptococcus agalactiae A909	strain=A909	Complete Genome	100	0.32	https://ftp.ncbi.nlm.nih.gov/genomes/all/GCF/000/012/705/GCF_000012705.1_ASM1270v1	2|Bacteria	1239|Bacillota	91061|Bacilli	186826|Lactobacillales	1300|Streptococcaceae	1301|Streptococcus	1311|Streptococcus agalactiae	TRUE	TRUE	FALSE	FALSE
GCF_000012725.1	323098	913	Nitrobacter winogradskyi Nb-255	strain=Nb-255	Complete Genome	100	0.13	https://ftp.ncbi.nlm.nih.gov/genomes/all/GCF/000/012/725/GCF_000012725.1_ASM1272v1	2|Bacteria	1224|Pseudomonadota	28211|Alphaproteobacteria	356|Hyphomicrobiales	41294|Nitrobacteraceae	911|Nitrobacter	913|Nitrobacter winogradskyi	TRUE	TRUE	TRUE	TRUE
GCF_000012745.1	292415	36861	Thiobacillus denitrificans ATCC 25259	strain=ATCC 25259	Complete Genome	99.96	0.16	https://ftp.ncbi.nlm.nih.gov/genomes/all/GCF/000/012/745/GCF_000012745.1_ASM1274v1	2|Bacteria	1224|Pseudomonadota	28216|Betaproteobacteria	32003|Nitrosomonadales	2008790|Thiobacillaceae	919|Thiobacillus	36861|Thiobacillus denitrificans	TRUE	TRUE	TRUE	TRUE
GCF_000012765.1	340047	2095	Mycoplasma capricolum subsp. capricolum ATCC 27343	strain=ATCC 27343	Complete Genome	99.82	0.05	https://ftp.ncbi.nlm.nih.gov/genomes/all/GCF/000/012/765/GCF_000012765.1_ASM1276v1	2|Bacteria	544448|Mycoplasmatota	31969|Mollicutes	2085|Mycoplasmatales	2092|Mycoplasmataceae	2093|Mycoplasma	2095|Mycoplasma capricolum	TRUE	TRUE	TRUE	FALSE
GCF_000012785.1	320372	28450	Burkholderia pseudomallei 1710b	strain=1710b	Complete Genome	100	1.64	https://ftp.ncbi.nlm.nih.gov/genomes/all/GCF/000/012/785/GCF_000012785.1_ASM1278v1	2|Bacteria	1224|Pseudomonadota	28216|Betaproteobacteria	80840|Burkholderiales	119060|Burkholderiaceae	32008|Burkholderia	28450|Burkholderia pseudomallei	TRUE	TRUE	FALSE	FALSE
GCF_000012805.1	323261	1229	Nitrosococcus oceani ATCC 19707	strain=ATCC 19707; JCM30415 (Type strain)	Complete Genome	99.98	0.34	https://ftp.ncbi.nlm.nih.gov/genomes/all/GCF/000/012/805/GCF_000012805.1_ASM1280v1	2|Bacteria	1224|Pseudomonadota	1236|Gammaproteobacteria	135613|Chromatiales	1046|Chromatiaceae	1227|Nitrosococcus	1229|Nitrosococcus oceani	TRUE	TRUE	TRUE	TRUE
GCF_000012825.1	435590	821	Phocaeicola vulgatus ATCC 8482	strain=ATCC 8482	Complete Genome	100	0.38	https://ftp.ncbi.nlm.nih.gov/genomes/all/GCF/000/012/825/GCF_000012825.1_ASM1282v1	2|Bacteria	976|Bacteroidota	200643|Bacteroidia	171549|Bacteroidales	815|Bacteroidaceae	909656|Phocaeicola	821|Phocaeicola vulgatus	TRUE	TRUE	FALSE	FALSE
GCF_000012845.1	435591	823	Parabacteroides distasonis ATCC 8503	strain=ATCC 8503	Complete Genome	99.97	1.28	https://ftp.ncbi.nlm.nih.gov/genomes/all/GCF/000/012/845/GCF_000012845.1_ASM1284v1	2|Bacteria	976|Bacteroidota	200643|Bacteroidia	171549|Bacteroidales	2005525|Tannerellaceae	375288|Parabacteroides	823|Parabacteroides distasonis	TRUE	TRUE	FALSE	FALSE
GCF_000012865.1	246194	129958	Carboxydothermus hydrogenoformans Z-2901	strain=Z-2901	Complete Genome	99.45	0.05	https://ftp.ncbi.nlm.nih.gov/genomes/all/GCF/000/012/865/GCF_000012865.1_ASM1286v1	2|Bacteria	1239|Bacillota	186801|Clostridia	68295|Thermoanaerobacterales	186814|Thermoanaerobacteraceae	129957|Carboxydothermus	129958|Carboxydothermus hydrogenoformans	TRUE	TRUE	TRUE	TRUE
GCF_000012885.1	338963	19	Syntrophotalea carbinolica DSM 2380	strain=DSM 2380	Complete Genome	100	0.7	https://ftp.ncbi.nlm.nih.gov/genomes/all/GCF/000/012/885/GCF_000012885.1_ASM1288v1	2|Bacteria	200940|Thermodesulfobacteriota	3031651|Desulfuromonadia	69541|Desulfuromonadales	2812024|Syntrophotaleaceae	2812025|Syntrophotalea	19|Syntrophotalea carbinolica	TRUE	TRUE	TRUE	TRUE
GCF_000012905.2	272943	1063	Cereibacter sphaeroides 2.4.1	strain=2.4.1	Chromosome	100	0.01	https://ftp.ncbi.nlm.nih.gov/genomes/all/GCF/000/012/905/GCF_000012905.2_ASM1290v2	2|Bacteria	1224|Pseudomonadota	28211|Alphaproteobacteria	204455|Rhodobacterales	31989|Paracoccaceae	1653176|Cereibacter	1063|Cereibacter sphaeroides	TRUE	FALSE	FALSE	FALSE
GCF_000012925.1	269799	28232	Geobacter metallireducens GS-15	strain=GS-15	Complete Genome	100	0.54	https://ftp.ncbi.nlm.nih.gov/genomes/all/GCF/000/012/925/GCF_000012925.1_ASM1292v1	2|Bacteria	200940|Thermodesulfobacteriota	3031651|Desulfuromonadia	3031668|Geobacterales	213422|Geobacteraceae	28231|Geobacter	28232|Geobacter metallireducens	TRUE	TRUE	TRUE	TRUE
GCF_000012945.1	482957	482957	Burkholderia lata	strain=383	Complete Genome	100	0.32	https://ftp.ncbi.nlm.nih.gov/genomes/all/GCF/000/012/945/GCF_000012945.1_ASM1294v1	2|Bacteria	1224|Pseudomonadota	28216|Betaproteobacteria	80840|Burkholderiales	119060|Burkholderiaceae	32008|Burkholderia	482957|Burkholderia lata	TRUE	TRUE	FALSE	FALSE
GCF_000012965.1	326298	39766	Sulfurimonas denitrificans DSM 1251	strain=DSM 1251	Complete Genome	100	0.38	https://ftp.ncbi.nlm.nih.gov/genomes/all/GCF/000/012/965/GCF_000012965.1_ASM1296v1	2|Bacteria	29547|Campylobacterota	3031852|Epsilonproteobacteria	213849|Campylobacterales	2771471|Sulfurimonadaceae	202746|Sulfurimonas	39766|Sulfurimonas denitrificans	TRUE	TRUE	TRUE	TRUE
GCF_000012985.1	349521	158327	Hahella chejuensis KCTC 2396	strain=KCTC 2396	Complete Genome	100	0.49	https://ftp.ncbi.nlm.nih.gov/genomes/all/GCF/000/012/985/GCF_000012985.1_ASM1298v1	2|Bacteria	1224|Pseudomonadota	1236|Gammaproteobacteria	135619|Oceanospirillales	224379|Hahellaceae	158481|Hahella	158327|Hahella chejuensis	TRUE	TRUE	TRUE	TRUE
GCF_000013005.1	314225	39960	Erythrobacter litoralis HTCC2594	strain=HTCC2594	Complete Genome	100	0.27	https://ftp.ncbi.nlm.nih.gov/genomes/all/GCF/000/013/005/GCF_000013005.1_ASM1300v1	2|Bacteria	1224|Pseudomonadota	28211|Alphaproteobacteria	204457|Sphingomonadales	335929|Erythrobacteraceae	1041|Erythrobacter	39960|Erythrobacter litoralis	TRUE	TRUE	TRUE	TRUE
GCF_000013025.1	228405	81032	Hyphomonas neptunium ATCC 15444	strain=ATCC 15444	Complete Genome	99.99	0.24	https://ftp.ncbi.nlm.nih.gov/genomes/all/GCF/000/013/025/GCF_000013025.1_ASM1302v1	2|Bacteria	1224|Pseudomonadota	28211|Alphaproteobacteria	2800060|Hyphomonadales	69657|Hyphomonadaceae	85|Hyphomonas	81032|Hyphomonas neptunium	TRUE	TRUE	TRUE	TRUE
GCF_000013045.1	309807	146919	Salinibacter ruber DSM 13855	strain=DSM 13855; M31	Complete Genome	99.99	0.26	https://ftp.ncbi.nlm.nih.gov/genomes/all/GCF/000/013/045/GCF_000013045.1_ASM1304v1	2|Bacteria	1853220|Rhodothermota	1853222|Rhodothermia	1853224|Rhodothermales	1853225|Salinibacteraceae	146918|Salinibacter	146919|Salinibacter ruber	TRUE	TRUE	FALSE	FALSE
GCF_000013085.1	269796	1085	Rhodospirillum rubrum ATCC 11170	strain=ATCC 11170	Complete Genome	100	0.89	https://ftp.ncbi.nlm.nih.gov/genomes/all/GCF/000/013/085/GCF_000013085.1_ASM1308v1	2|Bacteria	1224|Pseudomonadota	28211|Alphaproteobacteria	204441|Rhodospirillales	41295|Rhodospirillaceae	1081|Rhodospirillum	1085|Rhodospirillum rubrum	TRUE	TRUE	FALSE	FALSE
GCF_000013125.1	212042	948	Anaplasma phagocytophilum str. HZ	strain=HZ	Complete Genome	99.89	2.35	https://ftp.ncbi.nlm.nih.gov/genomes/all/GCF/000/013/125/GCF_000013125.1_ASM1312v1	2|Bacteria	1224|Pseudomonadota	28211|Alphaproteobacteria	766|Rickettsiales	942|Anaplasmataceae	768|Anaplasma	948|Anaplasma phagocytophilum	TRUE	TRUE	FALSE	FALSE
GCF_000013145.1	205920	945	Ehrlichia chaffeensis str. Arkansas	strain=Arkansas	Complete Genome	99.95	0.01	https://ftp.ncbi.nlm.nih.gov/genomes/all/GCF/000/013/145/GCF_000013145.1_ASM1314v1	2|Bacteria	1224|Pseudomonadota	28211|Alphaproteobacteria	766|Rickettsiales	942|Anaplasmataceae	943|Ehrlichia	945|Ehrlichia chaffeensis	TRUE	TRUE	FALSE	FALSE
GCF_000013165.1	222891	951	Neorickettsia sennetsu str. Miyayama	strain=Miyayama	Complete Genome	99.61	0.05	https://ftp.ncbi.nlm.nih.gov/genomes/all/GCF/000/013/165/GCF_000013165.1_ASM1316v1	2|Bacteria	1224|Pseudomonadota	28211|Alphaproteobacteria	766|Rickettsiales	942|Anaplasmataceae	33993|Neorickettsia	951|Neorickettsia sennetsu	TRUE	TRUE	TRUE	TRUE
GCF_000013185.1	374463	186490	Baumannia cicadellinicola str. Hc (Homalodisca coagulata)	strain=Hc (Homalodisca coagulata)	Complete Genome	99.98	0	https://ftp.ncbi.nlm.nih.gov/genomes/all/GCF/000/013/185/GCF_000013185.1_ASM1318v1	2|Bacteria	1224|Pseudomonadota	1236|Gammaproteobacteria	0|unclassified Gammaproteobacteria order	0|unclassified Gammaproteobacteria family	198346|Candidatus Baumannia	186490|Candidatus Baumannia cicadellinicola	TRUE	TRUE	FALSE	FALSE
GCF_000013205.1	321327	321327	Synechococcus sp. JA-3-3Ab	strain=JA-3-3Ab	Complete Genome	100	1.01	https://ftp.ncbi.nlm.nih.gov/genomes/all/GCF/000/013/205/GCF_000013205.1_ASM1320v1	2|Bacteria	1117|Cyanobacteriota	3028117|Cyanophyceae	1890424|Synechococcales	1890426|Synechococcaceae	1129|Synechococcus	321327|Synechococcus sp. JA-3-3Ab	TRUE	TRUE	TRUE	TRUE
GCF_000013225.1	321332	321332	Synechococcus sp. JA-2-3B'a(2-13)	strain=JA-2-3B'a(2-13)	Complete Genome	99.99	0.02	https://ftp.ncbi.nlm.nih.gov/genomes/all/GCF/000/013/225/GCF_000013225.1_ASM1322v1	2|Bacteria	1117|Cyanobacteriota	3028117|Cyanophyceae	1890424|Synechococcales	1890426|Synechococcaceae	1129|Synechococcus	321332|Synechococcus sp. JA-2-3B'a(2-13)	TRUE	TRUE	TRUE	TRUE
GCF_000013245.1	357544	210	Helicobacter pylori HPAG1	strain=HPAG1	Complete Genome	99.99	0.14	https://ftp.ncbi.nlm.nih.gov/genomes/all/GCF/000/013/245/GCF_000013245.1_ASM1324v1	2|Bacteria	29547|Campylobacterota	3031852|Epsilonproteobacteria	213849|Campylobacterales	72293|Helicobacteraceae	209|Helicobacter	210|Helicobacter pylori	TRUE	TRUE	FALSE	FALSE
GCF_000013265.1	364106	562	Escherichia coli UTI89	strain=UTI89	Complete Genome	100	0.82	https://ftp.ncbi.nlm.nih.gov/genomes/all/GCF/000/013/265/GCF_000013265.1_ASM1326v1	2|Bacteria	1224|Pseudomonadota	1236|Gammaproteobacteria	91347|Enterobacterales	543|Enterobacteriaceae	561|Escherichia	562|Escherichia coli	TRUE	TRUE	FALSE	FALSE
GCF_000013285.1	195103	1502	Clostridium perfringens ATCC 13124	strain=ATCC 13124	Complete Genome	100	0.14	https://ftp.ncbi.nlm.nih.gov/genomes/all/GCF/000/013/285/GCF_000013285.1_ASM1328v1	2|Bacteria	1239|Bacillota	186801|Clostridia	186802|Eubacteriales	31979|Clostridiaceae	1485|Clostridium	1502|Clostridium perfringens	TRUE	TRUE	FALSE	FALSE
GCF_000013305.1	362663	562	Escherichia coli 536	strain=536	Complete Genome	100	0.55	https://ftp.ncbi.nlm.nih.gov/genomes/all/GCF/000/013/305/GCF_000013305.1_ASM1330v1	2|Bacteria	1224|Pseudomonadota	1236|Gammaproteobacteria	91347|Enterobacterales	543|Enterobacteriaceae	561|Escherichia	562|Escherichia coli	TRUE	TRUE	FALSE	FALSE
GCF_000013325.1	279238	48935	Novosphingobium aromaticivorans DSM 12444	strain=DSM 12444	Complete Genome	100	1.49	https://ftp.ncbi.nlm.nih.gov/genomes/all/GCF/000/013/325/GCF_000013325.1_ASM1332v1	2|Bacteria	1224|Pseudomonadota	28211|Alphaproteobacteria	204457|Sphingomonadales	41297|Sphingomonadaceae	165696|Novosphingobium	48935|Novosphingobium aromaticivorans	TRUE	TRUE	TRUE	TRUE
GCF_000013345.1	106370	106370	Frankia casuarinae	strain=CcI3	Complete Genome	99.95	1.23	https://ftp.ncbi.nlm.nih.gov/genomes/all/GCF/000/013/345/GCF_000013345.1_ASM1334v1	2|Bacteria	201174|Actinomycetota	1760|Actinomycetes	85013|Frankiales	74712|Frankiaceae	1854|Frankia	106370|Frankia casuarinae	TRUE	TRUE	TRUE	TRUE
GCF_000013365.1	316058	1076	Rhodopseudomonas palustris HaA2	strain=HaA2	Complete Genome	100	0.05	https://ftp.ncbi.nlm.nih.gov/genomes/all/GCF/000/013/365/GCF_000013365.1_ASM1336v1	2|Bacteria	1224|Pseudomonadota	28211|Alphaproteobacteria	356|Hyphomicrobiales	41294|Nitrobacteraceae	1073|Rhodopseudomonas	1076|Rhodopseudomonas palustris	TRUE	TRUE	FALSE	FALSE
GCF_000013385.1	290397	161493	Anaeromyxobacter dehalogenans 2CP-C	strain=2CP-C	Complete Genome	100	0.72	https://ftp.ncbi.nlm.nih.gov/genomes/all/GCF/000/013/385/GCF_000013385.1_ASM1338v1	2|Bacteria	2818505|Myxococcota	32015|Myxococcia	29|Myxococcales	1524215|Anaeromyxobacteraceae	161492|Anaeromyxobacter	161493|Anaeromyxobacter dehalogenans	TRUE	TRUE	FALSE	FALSE
GCF_000013405.1	56780	316277	Syntrophus aciditrophicus SB	strain=SB	Complete Genome	100	2.67	https://ftp.ncbi.nlm.nih.gov/genomes/all/GCF/000/013/405/GCF_000013405.1_ASM1340v1	2|Bacteria	200940|Thermodesulfobacteriota	3031648|Syntrophia	2914038|Syntrophales	213468|Syntrophaceae	43773|Syntrophus	316277|Syntrophus aciditrophicus	TRUE	TRUE	TRUE	TRUE
GCF_000013425.1	93061	1280	Staphylococcus aureus subsp. aureus NCTC 8325	strain=NCTC 8325	Complete Genome	100	0.3	https://ftp.ncbi.nlm.nih.gov/genomes/all/GCF/000/013/425/GCF_000013425.1_ASM1342v1	2|Bacteria	1239|Bacillota	91061|Bacilli	1385|Bacillales	90964|Staphylococcaceae	1279|Staphylococcus	1280|Staphylococcus aureus	TRUE	TRUE	FALSE	FALSE
GCF_000013445.1	323259	2203	Methanospirillum hungatei JF-1	strain=JF-1	Complete Genome	99.96	1.57	https://ftp.ncbi.nlm.nih.gov/genomes/all/GCF/000/013/445/GCF_000013445.1_ASM1344v1	2157|Archaea	28890|Euryarchaeota	224756|Methanomicrobia	2191|Methanomicrobiales	196137|Methanospirillaceae	2202|Methanospirillum	2203|Methanospirillum hungatei	TRUE	TRUE	TRUE	TRUE
GCF_000013465.1	451515	1280	Staphylococcus aureus subsp. aureus USA300_FPR3757	strain=FPR3757	Complete Genome	100	0.72	https://ftp.ncbi.nlm.nih.gov/genomes/all/GCF/000/013/465/GCF_000013465.1_ASM1346v1	2|Bacteria	1239|Bacillota	91061|Bacilli	1385|Bacillales	90964|Staphylococcaceae	1279|Staphylococcus	1280|Staphylococcus aureus	TRUE	TRUE	FALSE	FALSE
GCF_000013485.1	370551	1314	Streptococcus pyogenes MGAS9429	strain=MGAS9429	Complete Genome	99.99	0.61	https://ftp.ncbi.nlm.nih.gov/genomes/all/GCF/000/013/485/GCF_000013485.1_ASM1348v1	2|Bacteria	1239|Bacillota	91061|Bacilli	186826|Lactobacillales	1300|Streptococcaceae	1301|Streptococcus	1314|Streptococcus pyogenes	TRUE	TRUE	FALSE	FALSE
GCF_000013505.1	370552	1314	Streptococcus pyogenes MGAS10270	strain=MGAS10270	Complete Genome	99.99	0.11	https://ftp.ncbi.nlm.nih.gov/genomes/all/GCF/000/013/505/GCF_000013505.1_ASM1350v1	2|Bacteria	1239|Bacillota	91061|Bacilli	186826|Lactobacillales	1300|Streptococcaceae	1301|Streptococcus	1314|Streptococcus pyogenes	TRUE	TRUE	FALSE	FALSE
GCF_000013545.1	370554	1314	Streptococcus pyogenes MGAS10750	strain=MGAS10750	Complete Genome	99.99	1.1	https://ftp.ncbi.nlm.nih.gov/genomes/all/GCF/000/013/545/GCF_000013545.1_ASM1354v1	2|Bacteria	1239|Bacillota	91061|Bacilli	186826|Lactobacillales	1300|Streptococcaceae	1301|Streptococcus	1314|Streptococcus pyogenes	TRUE	TRUE	FALSE	FALSE
GCF_000013565.1	290400	290400	Jannaschia sp. CCS1	strain=CCS1	Complete Genome	99.99	0.02	https://ftp.ncbi.nlm.nih.gov/genomes/all/GCF/000/013/565/GCF_000013565.1_ASM1356v1	2|Bacteria	1224|Pseudomonadota	28211|Alphaproteobacteria	204455|Rhodobacterales	2854170|Roseobacteraceae	188905|Jannaschia	290400|Jannaschia sp. CCS1	TRUE	TRUE	TRUE	TRUE
GCF_000013585.1	373384	623	Shigella flexneri 5 str. 8401	strain=8401	Complete Genome	100	0.1	https://ftp.ncbi.nlm.nih.gov/genomes/all/GCF/000/013/585/GCF_000013585.1_ASM1358v1	2|Bacteria	1224|Pseudomonadota	1236|Gammaproteobacteria	91347|Enterobacterales	543|Enterobacteriaceae	620|Shigella	623|Shigella flexneri	TRUE	TRUE	FALSE	FALSE
GCF_000013605.1	338969	192843	Rhodoferax ferrireducens T118	strain=DSM 15236	Complete Genome	100	0.14	https://ftp.ncbi.nlm.nih.gov/genomes/all/GCF/000/013/605/GCF_000013605.1_ASM1360v1	2|Bacteria	1224|Pseudomonadota	28216|Betaproteobacteria	80840|Burkholderiales	80864|Comamonadaceae	28065|Rhodoferax	192843|Rhodoferax ferrireducens	TRUE	TRUE	TRUE	TRUE
GCF_000013625.1	375286	375286	Janthinobacterium sp. Marseille	strain=Marseille	Complete Genome	99.99	0.63	https://ftp.ncbi.nlm.nih.gov/genomes/all/GCF/000/013/625/GCF_000013625.1_ASM1362v1	2|Bacteria	1224|Pseudomonadota	28216|Betaproteobacteria	80840|Burkholderiales	75682|Oxalobacteraceae	29580|Janthinobacterium	375286|Janthinobacterium sp. Marseille	TRUE	TRUE	TRUE	TRUE
GCF_000013645.1	266265	36873	Paraburkholderia xenovorans LB400	strain=LB400	Complete Genome	100	5.44	https://ftp.ncbi.nlm.nih.gov/genomes/all/GCF/000/013/645/GCF_000013645.1_ASM1364v1	2|Bacteria	1224|Pseudomonadota	28216|Betaproteobacteria	80840|Burkholderiales	119060|Burkholderiaceae	1822464|Paraburkholderia	36873|Paraburkholderia xenovorans	TRUE	TRUE	FALSE	FALSE
GCF_000013665.1	203122	86304	Saccharophagus degradans 2-40	strain=2-40	Complete Genome	100	0.44	https://ftp.ncbi.nlm.nih.gov/genomes/all/GCF/000/013/665/GCF_000013665.1_ASM1366v1	2|Bacteria	1224|Pseudomonadota	1236|Gammaproteobacteria	1706369|Cellvibrionales	1706371|Cellvibrionaceae	316625|Saccharophagus	86304|Saccharophagus degradans	TRUE	TRUE	FALSE	FALSE
GCF_000013705.1	265072	405	Methylobacillus flagellatus KT	strain=KT	Complete Genome	100	1.19	https://ftp.ncbi.nlm.nih.gov/genomes/all/GCF/000/013/705/GCF_000013705.1_ASM1370v1	2|Bacteria	1224|Pseudomonadota	28216|Betaproteobacteria	32003|Nitrosomonadales	32011|Methylophilaceae	404|Methylobacillus	405|Methylobacillus flagellatus	TRUE	TRUE	TRUE	TRUE
GCF_000013725.1	259564	29291	Methanococcoides burtonii DSM 6242	strain=DSM 6242	Complete Genome	99.87	0.37	https://ftp.ncbi.nlm.nih.gov/genomes/all/GCF/000/013/725/GCF_000013725.1_ASM1372v1	2157|Archaea	28890|Euryarchaeota	224756|Methanomicrobia	94695|Methanosarcinales	2206|Methanosarcinaceae	2225|Methanococcoides	29291|Methanococcoides burtonii	TRUE	TRUE	TRUE	TRUE
GCF_000013765.1	318161	192073	Shewanella denitrificans OS217	strain=OS217	Complete Genome	100	0.09	https://ftp.ncbi.nlm.nih.gov/genomes/all/GCF/000/013/765/GCF_000013765.1_ASM1376v1	2|Bacteria	1224|Pseudomonadota	1236|Gammaproteobacteria	135622|Alteromonadales	267890|Shewanellaceae	22|Shewanella	192073|Shewanella denitrificans	TRUE	TRUE	TRUE	TRUE
GCF_000013785.1	379731	316	Stutzerimonas stutzeri A1501	strain=A1501	Complete Genome	100	0.16	https://ftp.ncbi.nlm.nih.gov/genomes/all/GCF/000/013/785/GCF_000013785.1_ASM1378v1	2|Bacteria	1224|Pseudomonadota	1236|Gammaproteobacteria	72274|Pseudomonadales	135621|Pseudomonadaceae	2901164|Stutzerimonas	316|Stutzerimonas stutzeri	TRUE	TRUE	FALSE	FALSE
GCF_000013805.1	377628	632	Yersinia pestis Nepal516	strain=Nepal516	Complete Genome	100	0.18	https://ftp.ncbi.nlm.nih.gov/genomes/all/GCF/000/013/805/GCF_000013805.1_ASM1380v1	2|Bacteria	1224|Pseudomonadota	1236|Gammaproteobacteria	91347|Enterobacterales	1903411|Yersiniaceae	629|Yersinia	632|Yersinia pestis	TRUE	TRUE	FALSE	FALSE
GCF_000013825.1	360102	632	Yersinia pestis Antiqua	strain=Antiqua	Complete Genome	100	0.62	https://ftp.ncbi.nlm.nih.gov/genomes/all/GCF/000/013/825/GCF_000013825.1_ASM1382v1	2|Bacteria	1224|Pseudomonadota	1236|Gammaproteobacteria	91347|Enterobacterales	1903411|Yersiniaceae	629|Yersinia	632|Yersinia pestis	TRUE	TRUE	FALSE	FALSE
GCF_000013845.2	289380	1502	Clostridium perfringens SM101	strain=SM101	Complete Genome	99.94	0.47	https://ftp.ncbi.nlm.nih.gov/genomes/all/GCF/000/013/845/GCF_000013845.2_ASM1384v2	2|Bacteria	1239|Bacillota	186801|Clostridia	186802|Eubacteriales	31979|Clostridiaceae	1485|Clostridium	1502|Clostridium perfringens	TRUE	TRUE	FALSE	FALSE
GCF_000013865.1	296591	296591	Polaromonas sp. JS666	strain=JS666	Complete Genome	100	0.81	https://ftp.ncbi.nlm.nih.gov/genomes/all/GCF/000/013/865/GCF_000013865.1_ASM1386v1	2|Bacteria	1224|Pseudomonadota	28216|Betaproteobacteria	80840|Burkholderiales	80864|Comamonadaceae	52972|Polaromonas	296591|Polaromonas sp. JS666	TRUE	TRUE	TRUE	TRUE
GCF_000013885.1	323097	912	Nitrobacter hamburgensis X14	strain=X14	Complete Genome	100	1.18	https://ftp.ncbi.nlm.nih.gov/genomes/all/GCF/000/013/885/GCF_000013885.1_ASM1388v1	2|Bacteria	1224|Pseudomonadota	28211|Alphaproteobacteria	356|Hyphomicrobiales	41294|Nitrobacteraceae	911|Nitrobacter	912|Nitrobacter hamburgensis	TRUE	TRUE	TRUE	TRUE
GCF_000013905.1	335284	330922	Psychrobacter cryohalolentis K5	strain=K5	Complete Genome	100	0.15	https://ftp.ncbi.nlm.nih.gov/genomes/all/GCF/000/013/905/GCF_000013905.1_ASM1390v1	2|Bacteria	1224|Pseudomonadota	1236|Gammaproteobacteria	2887326|Moraxellales	468|Moraxellaceae	497|Psychrobacter	330922|Psychrobacter cryohalolentis	TRUE	TRUE	FALSE	FALSE
GCF_000013925.1	362242	1809	Mycobacterium ulcerans Agy99	strain=Agy99	Complete Genome	99.98	0.6	https://ftp.ncbi.nlm.nih.gov/genomes/all/GCF/000/013/925/GCF_000013925.1_ASM1392v2	2|Bacteria	201174|Actinomycetota	1760|Actinomycetes	85007|Mycobacteriales	1762|Mycobacteriaceae	1763|Mycobacterium	1809|Mycobacterium ulcerans	TRUE	TRUE	FALSE	FALSE
GCF_000013985.1	317655	117207	Sphingopyxis alaskensis RB2256	strain=RB2256	Complete Genome	99.99	0.24	https://ftp.ncbi.nlm.nih.gov/genomes/all/GCF/000/013/985/GCF_000013985.1_ASM1398v1	2|Bacteria	1224|Pseudomonadota	28211|Alphaproteobacteria	204457|Sphingomonadales	41297|Sphingomonadaceae	165697|Sphingopyxis	117207|Sphingopyxis alaskensis	TRUE	TRUE	TRUE	TRUE
GCF_000014005.1	204669	658062	Candidatus Koribacter versatilis Ellin345	strain=Ellin345	Complete Genome	100	0.3	https://ftp.ncbi.nlm.nih.gov/genomes/all/GCF/000/014/005/GCF_000014005.1_ASM1400v1	2|Bacteria	57723|Acidobacteriota	204432|Terriglobia	204433|Terriglobales	204434|Acidobacteriaceae	658061|Candidatus Koribacter	658062|Candidatus Koribacter versatilis	TRUE	TRUE	TRUE	TRUE
GCF_000014025.1	367737	28197	Aliarcobacter butzleri RM4018	strain=RM4018	Complete Genome	100	0.25	https://ftp.ncbi.nlm.nih.gov/genomes/all/GCF/000/014/025/GCF_000014025.1_ASM1402v1	2|Bacteria	29547|Campylobacterota	3031852|Epsilonproteobacteria	213849|Campylobacterales	2808963|Arcobacteraceae	2321111|Aliarcobacter	28197|Aliarcobacter butzleri	TRUE	TRUE	FALSE	FALSE
GCF_000014045.1	375451	2434	Roseobacter denitrificans OCh 114	strain=OCh 114	Complete Genome	100	0.1	https://ftp.ncbi.nlm.nih.gov/genomes/all/GCF/000/014/045/GCF_000014045.1_ASM1404v1	2|Bacteria	1224|Pseudomonadota	28211|Alphaproteobacteria	204455|Rhodobacterales	2854170|Roseobacteraceae	2433|Roseobacter	2434|Roseobacter denitrificans	TRUE	TRUE	FALSE	FALSE
GCF_000014065.1	292414	292414	Ruegeria sp. TM1040	strain=TM1040	Complete Genome	100	0.03	https://ftp.ncbi.nlm.nih.gov/genomes/all/GCF/000/014/065/GCF_000014065.1_ASM1406v1	2|Bacteria	1224|Pseudomonadota	28211|Alphaproteobacteria	204455|Rhodobacterales	2854170|Roseobacteraceae	97050|Ruegeria	292414|Ruegeria sp. TM1040	TRUE	TRUE	TRUE	TRUE
GCF_000014105.1	374833	487	Neisseria meningitidis 053442	strain=53442	Complete Genome	99.97	0	https://ftp.ncbi.nlm.nih.gov/genomes/all/GCF/000/014/105/GCF_000014105.1_ASM1410v1	2|Bacteria	1224|Pseudomonadota	28216|Betaproteobacteria	206351|Neisseriales	481|Neisseriaceae	482|Neisseria	487|Neisseria meningitidis	TRUE	TRUE	FALSE	FALSE
GCF_000014125.1	386415	1542	Clostridium novyi NT	strain=NT	Complete Genome	99.83	0	https://ftp.ncbi.nlm.nih.gov/genomes/all/GCF/000/014/125/GCF_000014125.1_ASM1412v1	2|Bacteria	1239|Bacillota	186801|Clostridia	186802|Eubacteriales	31979|Clostridiaceae	1485|Clostridium	1542|Clostridium novyi	TRUE	TRUE	TRUE	TRUE
GCF_000014145.1	269798	985	Cytophaga hutchinsonii ATCC 33406	strain=ATCC 33406	Complete Genome	100	0.33	https://ftp.ncbi.nlm.nih.gov/genomes/all/GCF/000/014/145/GCF_000014145.1_ASM1414v1	2|Bacteria	976|Bacteroidota	768503|Cytophagia	768507|Cytophagales	89373|Cytophagaceae	978|Cytophaga	985|Cytophaga hutchinsonii	TRUE	TRUE	TRUE	TRUE
GCF_000014185.1	266117	49319	Rubrobacter xylanophilus DSM 9941	strain=DSM 9941	Complete Genome	100	0.54	https://ftp.ncbi.nlm.nih.gov/genomes/all/GCF/000/014/185/GCF_000014185.1_ASM1418v1	2|Bacteria	201174|Actinomycetota	84995|Rubrobacteria	84996|Rubrobacterales	84997|Rubrobacteraceae	42255|Rubrobacter	49319|Rubrobacter xylanophilus	TRUE	TRUE	FALSE	FALSE
GCF_000014205.1	388919	1305	Streptococcus sanguinis SK36	strain=SK36	Complete Genome	99.99	0.1	https://ftp.ncbi.nlm.nih.gov/genomes/all/GCF/000/014/205/GCF_000014205.1_ASM1420v1	2|Bacteria	1239|Bacillota	91061|Bacilli	186826|Lactobacillales	1300|Streptococcaceae	1301|Streptococcus	1305|Streptococcus sanguinis	TRUE	TRUE	FALSE	FALSE
GCF_000014225.1	3042615	3042615	Paraglaciecola sp. T6c	strain=T6c	Complete Genome	100	0.23	https://ftp.ncbi.nlm.nih.gov/genomes/all/GCF/000/014/225/GCF_000014225.1_ASM1422v1	2|Bacteria	1224|Pseudomonadota	1236|Gammaproteobacteria	135622|Alteromonadales	72275|Alteromonadaceae	1621534|Paraglaciecola	3042615|Paraglaciecola sp. T6c	TRUE	TRUE	TRUE	FALSE
GCF_000014285.2	391165	364410	Granulibacter bethesdensis CGDNIH1	strain=CGDNIH1	Complete Genome	99.99	0.04	https://ftp.ncbi.nlm.nih.gov/genomes/all/GCF/000/014/285/GCF_000014285.2_ASM1428v2	2|Bacteria	1224|Pseudomonadota	28211|Alphaproteobacteria	204441|Rhodospirillales	433|Acetobacteraceae	364409|Granulibacter	364410|Granulibacter bethesdensis	TRUE	TRUE	FALSE	FALSE
GCF_000014345.1	293613	788	Rickettsia canadensis str. McKiel	strain=McKiel	Complete Genome	98.27	0.03	https://ftp.ncbi.nlm.nih.gov/genomes/all/GCF/000/014/345/GCF_000014345.1_ASM1434v1	2|Bacteria	1224|Pseudomonadota	28211|Alphaproteobacteria	766|Rickettsiales	775|Rickettsiaceae	780|Rickettsia	788|Rickettsia canadensis	TRUE	TRUE	FALSE	FALSE
GCF_000014365.2	373153	1313	Streptococcus pneumoniae D39	strain=D39	Complete Genome	100	0.1	https://ftp.ncbi.nlm.nih.gov/genomes/all/GCF/000/014/365/GCF_000014365.2_ASM1436v2	2|Bacteria	1239|Bacillota	91061|Bacilli	186826|Lactobacillales	1300|Streptococcaceae	1301|Streptococcus	1313|Streptococcus pneumoniae	TRUE	TRUE	FALSE	FALSE
GCF_000014385.1	203123	1247	Oenococcus oeni PSU-1	strain=PSU-1	Complete Genome	99.99	0.85	https://ftp.ncbi.nlm.nih.gov/genomes/all/GCF/000/014/385/GCF_000014385.1_ASM1438v1	2|Bacteria	1239|Bacillota	91061|Bacilli	186826|Lactobacillales	33958|Lactobacillaceae	46254|Oenococcus	1247|Oenococcus oeni	TRUE	TRUE	FALSE	FALSE
GCF_000014405.1	321956	1584	Lactobacillus delbrueckii subsp. bulgaricus ATCC BAA-365	strain=ATCC BAA-365	Complete Genome	99.38	0.79	https://ftp.ncbi.nlm.nih.gov/genomes/all/GCF/000/014/405/GCF_000014405.1_ASM1440v1	2|Bacteria	1239|Bacillota	91061|Bacilli	186826|Lactobacillales	33958|Lactobacillaceae	1578|Lactobacillus	1584|Lactobacillus delbrueckii	TRUE	TRUE	FALSE	FALSE
GCF_000014425.1	324831	1596	Lactobacillus gasseri ATCC 33323 = JCM 1131	strain=ATCC 33323	Complete Genome	99.98	0.03	https://ftp.ncbi.nlm.nih.gov/genomes/all/GCF/000/014/425/GCF_000014425.1_ASM1442v1	2|Bacteria	1239|Bacillota	91061|Bacilli	186826|Lactobacillales	33958|Lactobacillaceae	1578|Lactobacillus	1596|Lactobacillus gasseri	TRUE	TRUE	FALSE	FALSE
GCF_000014445.1	203120	1245	Leuconostoc mesenteroides subsp. mesenteroides ATCC 8293	strain=ATCC 8293	Complete Genome	99.99	1.21	https://ftp.ncbi.nlm.nih.gov/genomes/all/GCF/000/014/445/GCF_000014445.1_ASM1444v1	2|Bacteria	1239|Bacillota	91061|Bacilli	186826|Lactobacillales	33958|Lactobacillaceae	1243|Leuconostoc	1245|Leuconostoc mesenteroides	TRUE	TRUE	FALSE	FALSE
GCF_000014465.1	387344	1580	Levilactobacillus brevis ATCC 367	strain=ATCC 367	Complete Genome	99.99	0.12	https://ftp.ncbi.nlm.nih.gov/genomes/all/GCF/000/014/465/GCF_000014465.1_ASM1446v1	2|Bacteria	1239|Bacillota	91061|Bacilli	186826|Lactobacillales	33958|Lactobacillaceae	2767886|Levilactobacillus	1580|Levilactobacillus brevis	TRUE	TRUE	FALSE	FALSE
GCF_000014485.1	322159	1308	Streptococcus thermophilus LMD-9	strain=LMD-9	Complete Genome	99.97	0.25	https://ftp.ncbi.nlm.nih.gov/genomes/all/GCF/000/014/485/GCF_000014485.1_ASM1448v1	2|Bacteria	1239|Bacillota	91061|Bacilli	186826|Lactobacillales	1300|Streptococcaceae	1301|Streptococcus	1308|Streptococcus thermophilus	TRUE	TRUE	FALSE	FALSE
GCF_000014505.1	278197	1255	Pediococcus pentosaceus ATCC 25745	strain=ATCC 25745	Complete Genome	99.99	0.18	https://ftp.ncbi.nlm.nih.gov/genomes/all/GCF/000/014/505/GCF_000014505.1_ASM1450v1	2|Bacteria	1239|Bacillota	91061|Bacilli	186826|Lactobacillales	33958|Lactobacillaceae	1253|Pediococcus	1255|Pediococcus pentosaceus	TRUE	TRUE	FALSE	FALSE
GCF_000014525.1	321967	1597	Lacticaseibacillus paracasei ATCC 334	strain=ATCC 334	Complete Genome	99.98	0.27	https://ftp.ncbi.nlm.nih.gov/genomes/all/GCF/000/014/525/GCF_000014525.1_ASM1452v1	2|Bacteria	1239|Bacillota	91061|Bacilli	186826|Lactobacillales	33958|Lactobacillaceae	2759736|Lacticaseibacillus	1597|Lacticaseibacillus paracasei	TRUE	TRUE	FALSE	FALSE
GCF_000014545.1	272622	1359	Lactococcus cremoris subsp. cremoris SK11	strain=SK11	Complete Genome	99.98	0.49	https://ftp.ncbi.nlm.nih.gov/genomes/all/GCF/000/014/545/GCF_000014545.1_ASM1454v1	2|Bacteria	1239|Bacillota	91061|Bacilli	186826|Lactobacillales	1300|Streptococcaceae	1357|Lactococcus	1359|Lactococcus cremoris	TRUE	TRUE	FALSE	FALSE
GCF_000014565.1	101510	132919	Rhodococcus jostii RHA1	strain=RHA1	Complete Genome	100	1.27	https://ftp.ncbi.nlm.nih.gov/genomes/all/GCF/000/014/565/GCF_000014565.1_ASM1456v1	2|Bacteria	201174|Actinomycetota	1760|Actinomycetes	85007|Mycobacteriales	85025|Nocardiaceae	1827|Rhodococcus	132919|Rhodococcus jostii	TRUE	TRUE	TRUE	TRUE
GCF_000014585.1	64471	64471	Synechococcus sp. CC9311	strain=CC9311	Complete Genome	99.99	0.1	https://ftp.ncbi.nlm.nih.gov/genomes/all/GCF/000/014/585/GCF_000014585.1_ASM1458v1	2|Bacteria	1117|Cyanobacteriota	3028117|Cyanophyceae	1890424|Synechococcales	1890426|Synechococcaceae	1129|Synechococcus	64471|Synechococcus sp. CC9311	TRUE	TRUE	TRUE	TRUE
GCF_000014605.1	393011	263	Francisella tularensis subsp. holarctica OSU18	strain=OSU18	Complete Genome	99.99	1.49	https://ftp.ncbi.nlm.nih.gov/genomes/all/GCF/000/014/605/GCF_000014605.1_ASM1460v1	2|Bacteria	1224|Pseudomonadota	1236|Gammaproteobacteria	72273|Thiotrichales	34064|Francisellaceae	262|Francisella	263|Francisella tularensis	TRUE	TRUE	FALSE	FALSE
GCF_000014625.1	208963	287	Pseudomonas aeruginosa UCBPP-PA14	strain=UCBPP-PA14	Complete Genome	100	0.34	https://ftp.ncbi.nlm.nih.gov/genomes/all/GCF/000/014/625/GCF_000014625.1_ASM1462v1	2|Bacteria	1224|Pseudomonadota	1236|Gammaproteobacteria	72274|Pseudomonadales	135621|Pseudomonadaceae	286|Pseudomonas	287|Pseudomonas aeruginosa	TRUE	TRUE	FALSE	FALSE
GCF_000014645.1	401614	263	Francisella tularensis subsp. novicida U112	strain=U112	Complete Genome	100	0.03	https://ftp.ncbi.nlm.nih.gov/genomes/all/GCF/000/014/645/GCF_000014645.1_ASM1464v1	2|Bacteria	1224|Pseudomonadota	1236|Gammaproteobacteria	72273|Thiotrichales	34064|Francisellaceae	262|Francisella	263|Francisella tularensis	TRUE	TRUE	FALSE	FALSE
GCF_000014685.1	60480	60480	Shewanella sp. MR-4	strain=MR-4	Complete Genome	100	0.11	https://ftp.ncbi.nlm.nih.gov/genomes/all/GCF/000/014/685/GCF_000014685.1_ASM1468v1	2|Bacteria	1224|Pseudomonadota	1236|Gammaproteobacteria	135622|Alteromonadales	267890|Shewanellaceae	22|Shewanella	60480|Shewanella sp. MR-4	TRUE	TRUE	TRUE	TRUE
GCF_000014705.1	318167	56812	Shewanella frigidimarina NCIMB 400	strain=NCIMB 400	Complete Genome	100	0.16	https://ftp.ncbi.nlm.nih.gov/genomes/all/GCF/000/014/705/GCF_000014705.1_ASM1470v1	2|Bacteria	1224|Pseudomonadota	1236|Gammaproteobacteria	135622|Alteromonadales	267890|Shewanellaceae	22|Shewanella	56812|Shewanella frigidimarina	TRUE	TRUE	TRUE	TRUE
GCF_000014725.1	335541	863	Syntrophomonas wolfei subsp. wolfei str. Goettingen G311	strain=Goettingen	Complete Genome	98.68	0.24	https://ftp.ncbi.nlm.nih.gov/genomes/all/GCF/000/014/725/GCF_000014725.1_ASM1472v1	2|Bacteria	1239|Bacillota	186801|Clostridia	186802|Eubacteriales	68298|Syntrophomonadaceae	862|Syntrophomonas	863|Syntrophomonas wolfei	TRUE	TRUE	TRUE	TRUE
GCF_000014745.1	394221	74318	Maricaulis maris MCS10	strain=MCS10	Complete Genome	99.99	0.09	https://ftp.ncbi.nlm.nih.gov/genomes/all/GCF/000/014/745/GCF_000014745.1_ASM1474v1	2|Bacteria	1224|Pseudomonadota	28211|Alphaproteobacteria	2800059|Maricaulales	2800061|Maricaulaceae	74317|Maricaulis	74318|Maricaulis maris	TRUE	TRUE	TRUE	TRUE
GCF_000014765.1	335283	916	Nitrosomonas eutropha C91	strain=C91	Complete Genome	99.99	0.34	https://ftp.ncbi.nlm.nih.gov/genomes/all/GCF/000/014/765/GCF_000014765.1_ASM1476v1	2|Bacteria	1224|Pseudomonadota	28216|Betaproteobacteria	32003|Nitrosomonadales	206379|Nitrosomonadaceae	914|Nitrosomonas	916|Nitrosomonas eutropha	TRUE	TRUE	TRUE	TRUE
GCF_000014785.1	187272	351052	Alkalilimnicola ehrlichii MLHE-1	strain=MLHE-1	Complete Genome	99.95	0	https://ftp.ncbi.nlm.nih.gov/genomes/all/GCF/000/014/785/GCF_000014785.1_ASM1478v1	2|Bacteria	1224|Pseudomonadota	1236|Gammaproteobacteria	135613|Chromatiales	72276|Ectothiorhodospiraceae	133193|Alkalilimnicola	351052|Alkalilimnicola ehrlichii	TRUE	TRUE	TRUE	TRUE
GCF_000014805.1	380703	644	Aeromonas hydrophila subsp. hydrophila ATCC 7966	strain=ATCC 7966	Complete Genome	100	0.31	https://ftp.ncbi.nlm.nih.gov/genomes/all/GCF/000/014/805/GCF_000014805.1_ASM1480v1	2|Bacteria	1224|Pseudomonadota	1236|Gammaproteobacteria	135624|Aeromonadales	84642|Aeromonadaceae	642|Aeromonas	644|Aeromonas hydrophila	TRUE	TRUE	FALSE	FALSE
GCF_000014845.1	405955	562	Escherichia coli APEC O1	strain=APEC O1	Complete Genome	100	1.52	https://ftp.ncbi.nlm.nih.gov/genomes/all/GCF/000/014/845/GCF_000014845.1_ASM1484v1	2|Bacteria	1224|Pseudomonadota	1236|Gammaproteobacteria	91347|Enterobacterales	543|Enterobacteriaceae	561|Escherichia	562|Escherichia coli	TRUE	TRUE	FALSE	FALSE
GCF_000014865.1	156889	1124597	Magnetococcus marinus MC-1	strain=MC-1	Complete Genome	99.99	0.22	https://ftp.ncbi.nlm.nih.gov/genomes/all/GCF/000/014/865/GCF_000014865.1_ASM1486v1	2|Bacteria	1224|Pseudomonadota	28211|Alphaproteobacteria	1191478|Magnetococcales	1191479|Magnetococcaceae	162171|Magnetococcus	1124597|Magnetococcus marinus	TRUE	TRUE	TRUE	TRUE
GCF_000014885.1	225849	404011	Shewanella piezotolerans WP3	strain=WP3	Complete Genome	100	0.15	https://ftp.ncbi.nlm.nih.gov/genomes/all/GCF/000/014/885/GCF_000014885.1_ASM1488v1	2|Bacteria	1224|Pseudomonadota	1236|Gammaproteobacteria	135622|Alteromonadales	267890|Shewanellaceae	22|Shewanella	404011|Shewanella piezotolerans	TRUE	TRUE	TRUE	TRUE
GCF_000014925.1	290340	43663	Paenarthrobacter aurescens TC1	strain=TC1; ATCC BAA-1386	Complete Genome	100	1.43	https://ftp.ncbi.nlm.nih.gov/genomes/all/GCF/000/014/925/GCF_000014925.1_ASM1492v1	2|Bacteria	201174|Actinomycetota	1760|Actinomycetes	85006|Micrococcales	1268|Micrococcaceae	1742992|Paenarthrobacter	43663|Paenarthrobacter aurescens	TRUE	TRUE	TRUE	TRUE
GCF_000014945.1	349307	2224	Methanothrix thermoacetophila PT	strain=PT	Complete Genome	99.95	0.09	https://ftp.ncbi.nlm.nih.gov/genomes/all/GCF/000/014/945/GCF_000014945.1_ASM1494v1	2157|Archaea	28890|Euryarchaeota	224756|Methanomicrobia	2905377|Methanotrichales	143067|Methanotrichaceae	2222|Methanothrix	2224|Methanothrix thermoacetophila	TRUE	TRUE	TRUE	TRUE
GCF_000014965.1	335543	119484	Syntrophobacter fumaroxidans MPOB	strain=MPOB	Complete Genome	99.15	4.92	https://ftp.ncbi.nlm.nih.gov/genomes/all/GCF/000/014/965/GCF_000014965.1_ASM1496v1	2|Bacteria	200940|Thermodesulfobacteriota	3024408|Syntrophobacteria	213462|Syntrophobacterales	213465|Syntrophobacteraceae	29526|Syntrophobacter	119484|Syntrophobacter fumaroxidans	TRUE	TRUE	TRUE	TRUE
GCF_000014985.1	243243	1764	Mycobacterium avium 104	strain=104	Complete Genome	100	0.36	https://ftp.ncbi.nlm.nih.gov/genomes/all/GCF/000/014/985/GCF_000014985.1_ASM1498v1	2|Bacteria	201174|Actinomycetota	1760|Actinomycetes	85007|Mycobacteriales	1762|Mycobacteriaceae	1763|Mycobacterium	1764|Mycobacterium avium	TRUE	TRUE	FALSE	FALSE
GCF_000015005.1	246196	1772	Mycolicibacterium smegmatis MC2 155	strain=MC2 155	Complete Genome	100	0.46	https://ftp.ncbi.nlm.nih.gov/genomes/all/GCF/000/015/005/GCF_000015005.1_ASM1500v1	2|Bacteria	201174|Actinomycetota	1760|Actinomycetes	85007|Mycobacteriales	1762|Mycobacteriaceae	1866885|Mycolicibacterium	1772|Mycolicibacterium smegmatis	TRUE	TRUE	FALSE	FALSE
GCF_000015025.1	351607	28049	Acidothermus cellulolyticus 11B	strain=11B; ATCC 43068	Complete Genome	99.44	0.13	https://ftp.ncbi.nlm.nih.gov/genomes/all/GCF/000/015/025/GCF_000015025.1_ASM1502v1	2|Bacteria	201174|Actinomycetota	1760|Actinomycetes	1643683|Acidothermales	85032|Acidothermaceae	28048|Acidothermus	28049|Acidothermus cellulolyticus	TRUE	TRUE	TRUE	TRUE
GCF_000015045.1	338966	29543	Pelobacter propionicus DSM 2379	strain=DSM 2379	Complete Genome	99.97	0.99	https://ftp.ncbi.nlm.nih.gov/genomes/all/GCF/000/015/045/GCF_000015045.1_ASM1504v1	2|Bacteria	200940|Thermodesulfobacteriota	3031651|Desulfuromonadia	69541|Desulfuromonadales	213421|Desulfuromonadaceae	18|Pelobacter	29543|Pelobacter propionicus	TRUE	TRUE	TRUE	TRUE
GCF_000015065.1	412694	1428	Bacillus thuringiensis str. Al Hakam	strain=Al Hakam	Complete Genome	100	0.07	https://ftp.ncbi.nlm.nih.gov/genomes/all/GCF/000/015/065/GCF_000015065.1_ASM1506v1	2|Bacteria	1239|Bacillota	91061|Bacilli	1385|Bacillales	186817|Bacillaceae	1386|Bacillus	1428|Bacillus thuringiensis	TRUE	TRUE	FALSE	FALSE
GCF_000015085.1	360106	196	Campylobacter fetus subsp. fetus 82-40	strain=82-40	Complete Genome	99.97	0.05	https://ftp.ncbi.nlm.nih.gov/genomes/all/GCF/000/015/085/GCF_000015085.1_ASM1508v1	2|Bacteria	29547|Campylobacterota	3031852|Epsilonproteobacteria	213849|Campylobacterales	72294|Campylobacteraceae	194|Campylobacter	196|Campylobacter fetus	TRUE	TRUE	FALSE	FALSE
GCF_000015105.1	413404	386487	Candidatus Ruthia magnifica str. Cm (Calyptogena magnifica)	strain=Cm	Complete Genome	99.99	0	https://ftp.ncbi.nlm.nih.gov/genomes/all/GCF/000/015/105/GCF_000015105.1_ASM1510v1	2|Bacteria	1224|Pseudomonadota	1236|Gammaproteobacteria	0|unclassified Gammaproteobacteria order	0|unclassified Gammaproteobacteria family	1541743|Candidatus Ruthturnera	386487|Candidatus Ruthturnera calyptogenae	TRUE	TRUE	TRUE	TRUE
GCF_000015125.1	290317	1096	Chlorobium phaeobacteroides DSM 266	strain=DSM 266	Complete Genome	100	0.23	https://ftp.ncbi.nlm.nih.gov/genomes/all/GCF/000/015/125/GCF_000015125.1_ASM1512v1	2|Bacteria	1090|Chlorobiota	191410|Chlorobiia	191411|Chlorobiales	191412|Chlorobiaceae	1091|Chlorobium	1096|Chlorobium phaeobacteroides	TRUE	TRUE	TRUE	TRUE
GCF_000015145.1	415426	54248	Hyperthermus butylicus DSM 5456	strain=DSM 5456	Complete Genome	99.99	0.58	https://ftp.ncbi.nlm.nih.gov/genomes/all/GCF/000/015/145/GCF_000015145.1_ASM1514v1	2157|Archaea	28889|Thermoproteota	183924|Thermoprotei	114380|Desulfurococcales	2307|Pyrodictiaceae	54247|Hyperthermus	54248|Hyperthermus butylicus	TRUE	TRUE	TRUE	TRUE
GCF_000015165.1	288000	288000	Bradyrhizobium sp. BTAi1	strain=BTAi1	Complete Genome	100	1.16	https://ftp.ncbi.nlm.nih.gov/genomes/all/GCF/000/015/165/GCF_000015165.1_ASM1516v1	2|Bacteria	1224|Pseudomonadota	28211|Alphaproteobacteria	356|Hyphomicrobiales	41294|Nitrobacteraceae	374|Bradyrhizobium	288000|Bradyrhizobium sp. BTAi1	TRUE	TRUE	TRUE	TRUE
GCF_000015185.1	351745	351745	Shewanella sp. W3-18-1	strain=W3-18-1	Complete Genome	100	0.1	https://ftp.ncbi.nlm.nih.gov/genomes/all/GCF/000/015/185/GCF_000015185.1_ASM1518v1	2|Bacteria	1224|Pseudomonadota	1236|Gammaproteobacteria	135622|Alteromonadales	267890|Shewanellaceae	22|Shewanella	351745|Shewanella sp. W3-18-1	TRUE	TRUE	TRUE	TRUE
GCF_000015205.1	384616	2277	Pyrobaculum islandicum DSM 4184	strain=DSM 4184	Complete Genome	99.95	0.14	https://ftp.ncbi.nlm.nih.gov/genomes/all/GCF/000/015/205/GCF_000015205.1_ASM1520v1	2157|Archaea	28889|Thermoproteota	183924|Thermoprotei	2266|Thermoproteales	2267|Thermoproteaceae	2276|Pyrobaculum	2277|Pyrobaculum islandicum	TRUE	TRUE	TRUE	TRUE
GCF_000015225.1	368408	2269	Thermofilum pendens Hrk 5	strain=Hrk 5	Complete Genome	99.99	0.43	https://ftp.ncbi.nlm.nih.gov/genomes/all/GCF/000/015/225/GCF_000015225.1_ASM1522v1	2157|Archaea	28889|Thermoproteota	183924|Thermoprotei	2856582|Thermofilales	114378|Thermofilaceae	2268|Thermofilum	2269|Thermofilum pendens	TRUE	TRUE	TRUE	TRUE
GCF_000015245.1	326297	60478	Shewanella amazonensis SB2B	strain=SB2B	Complete Genome	100	0.06	https://ftp.ncbi.nlm.nih.gov/genomes/all/GCF/000/015/245/GCF_000015245.1_ASM1524v1	2|Bacteria	1224|Pseudomonadota	1236|Gammaproteobacteria	135622|Alteromonadales	267890|Shewanellaceae	22|Shewanella	60478|Shewanella amazonensis	TRUE	TRUE	TRUE	TRUE
GCF_000015265.1	196162	196162	Nocardioides sp. JS614	strain=JS614	Complete Genome	100	1.43	https://ftp.ncbi.nlm.nih.gov/genomes/all/GCF/000/015/265/GCF_000015265.1_ASM1526v1	2|Bacteria	201174|Actinomycetota	1760|Actinomycetes	85009|Propionibacteriales	85015|Nocardioidaceae	1839|Nocardioides	196162|Nocardioides sp. JS614	TRUE	TRUE	TRUE	TRUE
GCF_000015285.1	357804	357794	Psychromonas ingrahamii 37	strain=37	Complete Genome	100	0.21	https://ftp.ncbi.nlm.nih.gov/genomes/all/GCF/000/015/285/GCF_000015285.1_ASM1528v1	2|Bacteria	1224|Pseudomonadota	1236|Gammaproteobacteria	135622|Alteromonadales	267894|Psychromonadaceae	67572|Psychromonas	357794|Psychromonas ingrahamii	TRUE	TRUE	TRUE	TRUE
GCF_000015305.1	350058	110539	Mycolicibacterium vanbaalenii PYR-1	strain=PYR-1	Complete Genome	100	0.27	https://ftp.ncbi.nlm.nih.gov/genomes/all/GCF/000/015/305/GCF_000015305.1_ASM1530v1	2|Bacteria	201174|Actinomycetota	1760|Actinomycetes	85007|Mycobacteriales	1762|Mycobacteriaceae	1866885|Mycolicibacterium	110539|Mycolicibacterium vanbaalenii	TRUE	TRUE	FALSE	FALSE
GCF_000015325.1	397945	80869	Paracidovorax citrulli AAC00-1	strain=AAC00-1	Complete Genome	100	0.02	https://ftp.ncbi.nlm.nih.gov/genomes/all/GCF/000/015/325/GCF_000015325.1_ASM1532v1	2|Bacteria	1224|Pseudomonadota	28216|Betaproteobacteria	80840|Burkholderiales	80864|Comamonadaceae	3051137|Paracidovorax	80869|Paracidovorax citrulli	TRUE	TRUE	FALSE	FALSE
GCF_000015345.1	246195	870	Dichelobacter nodosus VCS1703A	strain=VCS1703A	Complete Genome	100	0	https://ftp.ncbi.nlm.nih.gov/genomes/all/GCF/000/015/345/GCF_000015345.1_ASM1534v1	2|Bacteria	1224|Pseudomonadota	1236|Gammaproteobacteria	135615|Cardiobacteriales	868|Cardiobacteriaceae	869|Dichelobacter	870|Dichelobacter nodosus	TRUE	TRUE	TRUE	TRUE
GCF_000015365.1	351348	2743	Marinobacter nauticus VT8	strain=VT8	Complete Genome	99.99	0.22	https://ftp.ncbi.nlm.nih.gov/genomes/all/GCF/000/015/365/GCF_000015365.1_ASM1536v1	2|Bacteria	1224|Pseudomonadota	1236|Gammaproteobacteria	72274|Pseudomonadales	2887365|Marinobacteraceae	2742|Marinobacter	2743|Marinobacter nauticus	TRUE	TRUE	FALSE	FALSE
GCF_000015385.1	405566	1587	Lactobacillus helveticus DPC 4571	strain=DPC 4571	Complete Genome	99.9	0.48	https://ftp.ncbi.nlm.nih.gov/genomes/all/GCF/000/015/385/GCF_000015385.1_ASM1538v1	2|Bacteria	1239|Bacillota	91061|Bacilli	186826|Lactobacillales	33958|Lactobacillaceae	1578|Lactobacillus	1587|Lactobacillus helveticus	TRUE	TRUE	FALSE	FALSE
GCF_000015445.1	360095	774	Bartonella bacilliformis KC583	strain=KC583; ATCC 35685	Complete Genome	100	2.21	https://ftp.ncbi.nlm.nih.gov/genomes/all/GCF/000/015/445/GCF_000015445.1_ASM1544v1	2|Bacteria	1224|Pseudomonadota	28211|Alphaproteobacteria	356|Hyphomicrobiales	772|Bartonellaceae	773|Bartonella	774|Bartonella bacilliformis	TRUE	TRUE	FALSE	FALSE
GCF_000015465.1	320388	13373	Burkholderia mallei SAVP1	strain=SAVP1	Complete Genome	99.99	0.1	https://ftp.ncbi.nlm.nih.gov/genomes/all/GCF/000/015/465/GCF_000015465.1_ASM1546v1	2|Bacteria	1224|Pseudomonadota	28216|Betaproteobacteria	80840|Burkholderiales	119060|Burkholderiaceae	32008|Burkholderia	13373|Burkholderia mallei	TRUE	TRUE	FALSE	FALSE
GCF_000015485.1	391774	881	Desulfovibrio vulgaris DP4	strain=DP4	Complete Genome	99.9	0.15	https://ftp.ncbi.nlm.nih.gov/genomes/all/GCF/000/015/485/GCF_000015485.1_ASM1548v1	2|Bacteria	200940|Thermodesulfobacteriota	3031449|Desulfovibrionia	213115|Desulfovibrionales	194924|Desulfovibrionaceae	872|Desulfovibrio	881|Desulfovibrio vulgaris	TRUE	TRUE	FALSE	FALSE
GCF_000015505.1	365044	216465	Polaromonas naphthalenivorans CJ2	strain=CJ2	Complete Genome	100	0.5	https://ftp.ncbi.nlm.nih.gov/genomes/all/GCF/000/015/505/GCF_000015505.1_ASM1550v1	2|Bacteria	1224|Pseudomonadota	28216|Betaproteobacteria	80840|Burkholderiales	80864|Comamonadaceae	52972|Polaromonas	216465|Polaromonas naphthalenivorans	TRUE	TRUE	TRUE	TRUE
GCF_000015525.1	354242	197	Campylobacter jejuni subsp. jejuni 81-176	strain=81-176	Complete Genome	99.99	0.18	https://ftp.ncbi.nlm.nih.gov/genomes/all/GCF/000/015/525/GCF_000015525.1_ASM1552v1	2|Bacteria	29547|Campylobacterota	3031852|Epsilonproteobacteria	213849|Campylobacterales	72294|Campylobacteraceae	194|Campylobacter	197|Campylobacter jejuni	TRUE	TRUE	FALSE	FALSE
GCF_000015565.1	391735	364317	Verminephrobacter eiseniae EF01-2	strain=EF01-2	Complete Genome	100	0.43	https://ftp.ncbi.nlm.nih.gov/genomes/all/GCF/000/015/565/GCF_000015565.1_ASM1556v1	2|Bacteria	1224|Pseudomonadota	28216|Betaproteobacteria	80840|Burkholderiales	80864|Comamonadaceae	364316|Verminephrobacter	364317|Verminephrobacter eiseniae	TRUE	TRUE	TRUE	TRUE
GCF_000015585.1	349124	1053	Halorhodospira halophila SL1	strain=SL1	Complete Genome	100	0.05	https://ftp.ncbi.nlm.nih.gov/genomes/all/GCF/000/015/585/GCF_000015585.1_ASM1558v1	2|Bacteria	1224|Pseudomonadota	1236|Gammaproteobacteria	135613|Chromatiales	72276|Ectothiorhodospiraceae	85108|Halorhodospira	1053|Halorhodospira halophila	TRUE	TRUE	TRUE	TRUE
GCF_000015605.1	412022	13373	Burkholderia mallei NCTC 10229	strain=NCTC 10229	Complete Genome	100	0.02	https://ftp.ncbi.nlm.nih.gov/genomes/all/GCF/000/015/605/GCF_000015605.1_ASM1560v1	2|Bacteria	1224|Pseudomonadota	28216|Betaproteobacteria	80840|Burkholderiales	119060|Burkholderiaceae	32008|Burkholderia	13373|Burkholderia mallei	TRUE	TRUE	FALSE	FALSE
GCF_000015625.1	320389	13373	Burkholderia mallei NCTC 10247	strain=NCTC 10247	Complete Genome	100	0.02	https://ftp.ncbi.nlm.nih.gov/genomes/all/GCF/000/015/625/GCF_000015625.1_ASM1562v1	2|Bacteria	1224|Pseudomonadota	28216|Betaproteobacteria	80840|Burkholderiales	119060|Burkholderiaceae	32008|Burkholderia	13373|Burkholderia mallei	TRUE	TRUE	FALSE	FALSE
GCF_000015645.1	146891	1219	Prochlorococcus marinus str. AS9601	strain=AS9601	Complete Genome	99.97	0.06	https://ftp.ncbi.nlm.nih.gov/genomes/all/GCF/000/015/645/GCF_000015645.1_ASM1564v1	2|Bacteria	1117|Cyanobacteriota	3028117|Cyanophyceae	1890424|Synechococcales	2881426|Prochlorococcaceae	1218|Prochlorococcus	1219|Prochlorococcus marinus	TRUE	TRUE	FALSE	FALSE
GCF_000015665.1	167542	1219	Prochlorococcus marinus str. MIT 9515	strain=MIT 9515	Complete Genome	100	0.09	https://ftp.ncbi.nlm.nih.gov/genomes/all/GCF/000/015/665/GCF_000015665.1_ASM1566v1	2|Bacteria	1117|Cyanobacteriota	3028117|Cyanophyceae	1890424|Synechococcales	2881426|Prochlorococcaceae	1218|Prochlorococcus	1219|Prochlorococcus marinus	TRUE	TRUE	FALSE	FALSE
GCF_000015685.1	167555	1219	Prochlorococcus marinus str. NATL1A	strain=NATL1A	Complete Genome	99.99	0.07	https://ftp.ncbi.nlm.nih.gov/genomes/all/GCF/000/015/685/GCF_000015685.1_ASM1568v1	2|Bacteria	1117|Cyanobacteriota	3028117|Cyanophyceae	1890424|Synechococcales	2881426|Prochlorococcaceae	1218|Prochlorococcus	1219|Prochlorococcus marinus	TRUE	TRUE	FALSE	FALSE
GCF_000015705.1	59922	1219	Prochlorococcus marinus str. MIT 9303	strain=MIT 9303	Complete Genome	99.99	0.16	https://ftp.ncbi.nlm.nih.gov/genomes/all/GCF/000/015/705/GCF_000015705.1_ASM1570v1	2|Bacteria	1117|Cyanobacteriota	3028117|Cyanophyceae	1890424|Synechococcales	2881426|Prochlorococcaceae	1218|Prochlorococcus	1219|Prochlorococcus marinus	TRUE	TRUE	FALSE	FALSE
GCF_000015725.1	420662	105560	Methylibium petroleiphilum PM1	strain=PM1	Complete Genome	100	0.35	https://ftp.ncbi.nlm.nih.gov/genomes/all/GCF/000/015/725/GCF_000015725.1_ASM1572v1	2|Bacteria	1224|Pseudomonadota	28216|Betaproteobacteria	80840|Burkholderiales	2975441|Sphaerotilaceae	316612|Methylibium	105560|Methylibium petroleiphilum	TRUE	TRUE	TRUE	TRUE
GCF_000015745.1	420246	33940	Geobacillus thermodenitrificans NG80-2	strain=NG80-2	Complete Genome	100	1.01	https://ftp.ncbi.nlm.nih.gov/genomes/all/GCF/000/015/745/GCF_000015745.1_ASM1574v1	2|Bacteria	1239|Bacillota	91061|Bacilli	1385|Bacillales	186817|Bacillaceae	129337|Geobacillus	33940|Geobacillus thermodenitrificans	TRUE	TRUE	FALSE	FALSE
GCF_000015765.1	410358	83984	Methanocorpusculum labreanum Z	strain=Z	Complete Genome	98.16	0.48	https://ftp.ncbi.nlm.nih.gov/genomes/all/GCF/000/015/765/GCF_000015765.1_ASM1576v1	2157|Archaea	28890|Euryarchaeota	224756|Methanomicrobia	2191|Methanomicrobiales	88404|Methanocorpusculaceae	2192|Methanocorpusculum	83984|Methanocorpusculum labreanum	TRUE	TRUE	TRUE	TRUE
GCF_000015785.2	326423	492670	Bacillus velezensis FZB42	strain=FZB42	Complete Genome	100	0.03	https://ftp.ncbi.nlm.nih.gov/genomes/all/GCF/000/015/785/GCF_000015785.2_ASM1578v2	2|Bacteria	1239|Bacillota	91061|Bacilli	1385|Bacillales	186817|Bacillaceae	1386|Bacillus	492670|Bacillus velezensis	TRUE	TRUE	FALSE	FALSE
GCF_000015805.1	410359	181486	Pyrobaculum calidifontis JCM 11548	strain=JCM 11548	Complete Genome	99.84	0.06	https://ftp.ncbi.nlm.nih.gov/genomes/all/GCF/000/015/805/GCF_000015805.1_ASM1580v1	2157|Archaea	28889|Thermoproteota	183924|Thermoprotei	2266|Thermoproteales	2267|Thermoproteaceae	2276|Pyrobaculum	181486|Pyrobaculum calidifontis	TRUE	TRUE	TRUE	TRUE
GCF_000015825.1	368407	2198	Methanoculleus marisnigri JR1	strain=JR1	Complete Genome	99.77	0.41	https://ftp.ncbi.nlm.nih.gov/genomes/all/GCF/000/015/825/GCF_000015825.1_ASM1582v1	2157|Archaea	28890|Euryarchaeota	224756|Methanomicrobia	2191|Methanomicrobiales	2194|Methanomicrobiaceae	45989|Methanoculleus	2198|Methanoculleus marisnigri	TRUE	TRUE	TRUE	TRUE
GCF_000015845.1	325240	62322	Shewanella baltica OS155	strain=OS155	Complete Genome	100	4.6	https://ftp.ncbi.nlm.nih.gov/genomes/all/GCF/000/015/845/GCF_000015845.1_ASM1584v1	2|Bacteria	1224|Pseudomonadota	1236|Gammaproteobacteria	135622|Alteromonadales	267890|Shewanellaceae	22|Shewanella	62322|Shewanella baltica	TRUE	TRUE	FALSE	FALSE
GCF_000015865.1	203119	1515	Acetivibrio thermocellus ATCC 27405	strain=ATCC 27405	Complete Genome	100	1.09	https://ftp.ncbi.nlm.nih.gov/genomes/all/GCF/000/015/865/GCF_000015865.1_ASM1586v1	2|Bacteria	1239|Bacillota	186801|Clostridia	186802|Eubacteriales	216572|Oscillospiraceae	35829|Acetivibrio	1515|Acetivibrio thermocellus	TRUE	TRUE	FALSE	FALSE
GCF_000015885.1	416269	715	Actinobacillus pleuropneumoniae serovar 5b str. L20	strain=L20	Complete Genome	100	0.13	https://ftp.ncbi.nlm.nih.gov/genomes/all/GCF/000/015/885/GCF_000015885.1_ASM1588v1	2|Bacteria	1224|Pseudomonadota	1236|Gammaproteobacteria	135625|Pasteurellales	712|Pasteurellaceae	713|Actinobacillus	715|Actinobacillus pleuropneumoniae	TRUE	TRUE	FALSE	FALSE
GCF_000015905.1	320373	28450	Burkholderia pseudomallei 668	strain=668	Complete Genome	100	1.36	https://ftp.ncbi.nlm.nih.gov/genomes/all/GCF/000/015/905/GCF_000015905.1_ASM1590v1	2|Bacteria	1224|Pseudomonadota	28216|Betaproteobacteria	80840|Burkholderiales	119060|Burkholderiaceae	32008|Burkholderia	28450|Burkholderia pseudomallei	TRUE	TRUE	FALSE	FALSE
GCF_000015925.1	357348	28450	Burkholderia pseudomallei 1106a	strain=1106a	Complete Genome	100	1.51	https://ftp.ncbi.nlm.nih.gov/genomes/all/GCF/000/015/925/GCF_000015925.1_ASM1592v1	2|Bacteria	1224|Pseudomonadota	28216|Betaproteobacteria	80840|Burkholderiales	119060|Burkholderiaceae	32008|Burkholderia	28450|Burkholderia pseudomallei	TRUE	TRUE	FALSE	FALSE
GCF_000015945.1	399550	2280	Staphylothermus marinus F1	strain=F1	Complete Genome	99.99	0.26	https://ftp.ncbi.nlm.nih.gov/genomes/all/GCF/000/015/945/GCF_000015945.1_ASM1594v1	2157|Archaea	28889|Thermoproteota	183924|Thermoprotei	114380|Desulfurococcales	2272|Desulfurococcaceae	2279|Staphylothermus	2280|Staphylothermus marinus	TRUE	TRUE	TRUE	TRUE
GCF_000015965.1	167546	1219	Prochlorococcus marinus str. MIT 9301	strain=MIT 9301	Complete Genome	100	0.02	https://ftp.ncbi.nlm.nih.gov/genomes/all/GCF/000/015/965/GCF_000015965.1_ASM1596v1	2|Bacteria	1117|Cyanobacteriota	3028117|Cyanophyceae	1890424|Synechococcales	2881426|Prochlorococcaceae	1218|Prochlorococcus	1219|Prochlorococcus marinus	TRUE	TRUE	FALSE	FALSE
GCF_000016045.1	423368	28901	Salmonella enterica subsp. enterica serovar Newport str. SL254	strain=SL254	Complete Genome	100	0.12	https://ftp.ncbi.nlm.nih.gov/genomes/all/GCF/000/016/045/GCF_000016045.1_ASM1604v1	2|Bacteria	1224|Pseudomonadota	1236|Gammaproteobacteria	91347|Enterobacterales	543|Enterobacteriaceae	590|Salmonella	28901|Salmonella enterica	TRUE	TRUE	FALSE	FALSE
GCF_000016065.1	323850	359303	Shewanella loihica PV-4	strain=PV-4	Complete Genome	100	1.06	https://ftp.ncbi.nlm.nih.gov/genomes/all/GCF/000/016/065/GCF_000016065.1_ASM1606v1	2|Bacteria	1224|Pseudomonadota	1236|Gammaproteobacteria	135622|Alteromonadales	267890|Shewanellaceae	22|Shewanella	359303|Shewanella loihica	TRUE	TRUE	TRUE	TRUE
GCF_000016105.1	418136	263	Francisella tularensis subsp. tularensis WY96-3418	strain=WY96-3418	Complete Genome	99.98	1.02	https://ftp.ncbi.nlm.nih.gov/genomes/all/GCF/000/016/105/GCF_000016105.1_ASM1610v1	2|Bacteria	1224|Pseudomonadota	1236|Gammaproteobacteria	72273|Thiotrichales	34064|Francisellaceae	262|Francisella	263|Francisella tularensis	TRUE	TRUE	FALSE	FALSE
GCF_000016125.1	402880	39152	Methanococcus maripaludis C5	strain=C5	Complete Genome	99.85	0.2	https://ftp.ncbi.nlm.nih.gov/genomes/all/GCF/000/016/125/GCF_000016125.1_ASM1612v1	2157|Archaea	28890|Euryarchaeota	183939|Methanococci	2182|Methanococcales	2183|Methanococcaceae	2184|Methanococcus	39152|Methanococcus maripaludis	TRUE	TRUE	FALSE	FALSE
GCF_000016145.1	419947	1773	Mycobacterium tuberculosis H37Ra	strain=H37Ra; ATCC 25177	Complete Genome	100	0.73	https://ftp.ncbi.nlm.nih.gov/genomes/all/GCF/000/016/145/GCF_000016145.1_ASM1614v1	2|Bacteria	201174|Actinomycetota	1760|Actinomycetes	85007|Mycobacteriales	1762|Mycobacteriaceae	1763|Mycobacterium	1773|Mycobacterium tuberculosis	TRUE	TRUE	FALSE	FALSE
GCF_000016165.1	349161	59610	Desulforamulus reducens MI-1	strain=MI-1	Complete Genome	100	0.42	https://ftp.ncbi.nlm.nih.gov/genomes/all/GCF/000/016/165/GCF_000016165.1_ASM1616v1	2|Bacteria	1239|Bacillota	186801|Clostridia	186802|Eubacteriales	186807|Peptococcaceae	2916693|Desulforamulus	59610|Desulforamulus reducens	TRUE	TRUE	TRUE	TRUE
GCF_000016185.1	414684	34018	Rhodospirillum centenum SW	strain=SW; ATCC 51521	Complete Genome	100	0.2	https://ftp.ncbi.nlm.nih.gov/genomes/all/GCF/000/016/185/GCF_000016185.1_ASM1618v1	2|Bacteria	1224|Pseudomonadota	28211|Alphaproteobacteria	204441|Rhodospirillales	41295|Rhodospirillaceae	1081|Rhodospirillum	34018|Rhodospirillum centenum	TRUE	TRUE	TRUE	TRUE
GCF_000016245.1	345073	666	Vibrio cholerae O395	strain=O395	Complete Genome	100	0.11	https://ftp.ncbi.nlm.nih.gov/genomes/all/GCF/000/016/245/GCF_000016245.1_ASM1624v1	2|Bacteria	1224|Pseudomonadota	1236|Gammaproteobacteria	135623|Vibrionales	641|Vibrionaceae	662|Vibrio	666|Vibrio cholerae	TRUE	TRUE	FALSE	FALSE
GCF_000016265.1	311403	358	Agrobacterium radiobacter K84	strain=K84	Complete Genome	100	0.75	https://ftp.ncbi.nlm.nih.gov/genomes/all/GCF/000/016/265/GCF_000016265.1_ASM1626v1	2|Bacteria	1224|Pseudomonadota	28211|Alphaproteobacteria	356|Hyphomicrobiales	82115|Rhizobiaceae	357|Agrobacterium	358|Agrobacterium tumefaciens	TRUE	TRUE	FALSE	FALSE
GCF_000016285.1	311402	3025782	Allorhizobium ampelinum S4	strain=S4	Complete Genome	100	1.59	https://ftp.ncbi.nlm.nih.gov/genomes/all/GCF/000/016/285/GCF_000016285.1_ASM1628v1	2|Bacteria	1224|Pseudomonadota	28211|Alphaproteobacteria	356|Hyphomicrobiales	82115|Rhizobiaceae	78526|Allorhizobium	3025782|Allorhizobium ampelinum	TRUE	TRUE	TRUE	TRUE
GCF_000016305.1	272620	573	Klebsiella pneumoniae subsp. pneumoniae MGH 78578	strain=ATCC 700721; MGH 78578	Complete Genome	100	0.21	https://ftp.ncbi.nlm.nih.gov/genomes/all/GCF/000/016/305/GCF_000016305.1_ASM1630v1	2|Bacteria	1224|Pseudomonadota	1236|Gammaproteobacteria	91347|Enterobacterales	543|Enterobacteriaceae	570|Klebsiella	573|Klebsiella pneumoniae	TRUE	TRUE	FALSE	FALSE
GCF_000016325.1	399742	399742	Enterobacter sp. 638	strain=638	Complete Genome	100	0.02	https://ftp.ncbi.nlm.nih.gov/genomes/all/GCF/000/016/325/GCF_000016325.1_ASM1632v1	2|Bacteria	1224|Pseudomonadota	1236|Gammaproteobacteria	91347|Enterobacterales	543|Enterobacteriaceae	547|Enterobacter	399742|Enterobacter sp. 638	TRUE	TRUE	TRUE	FALSE
GCF_000016345.1	312153	576611	Polynucleobacter asymbioticus QLW-P1DMWA-1	strain=QLW-P1DMWA-1	Complete Genome	99.98	0.04	https://ftp.ncbi.nlm.nih.gov/genomes/all/GCF/000/016/345/GCF_000016345.1_ASM1634v1	2|Bacteria	1224|Pseudomonadota	28216|Betaproteobacteria	80840|Burkholderiales	119060|Burkholderiaceae	44013|Polynucleobacter	576611|Polynucleobacter asymbioticus	TRUE	TRUE	FALSE	FALSE
GCF_000016385.1	340102	121277	Pyrobaculum arsenaticum DSM 13514	strain=DSM 13514	Complete Genome	99.98	0.03	https://ftp.ncbi.nlm.nih.gov/genomes/all/GCF/000/016/385/GCF_000016385.1_ASM1638v1	2157|Archaea	28889|Thermoproteota	183924|Thermoprotei	2266|Thermoproteales	2267|Thermoproteaceae	2276|Pyrobaculum	121277|Pyrobaculum arsenaticum	TRUE	TRUE	TRUE	TRUE
GCF_000016425.1	369723	168695	Salinispora tropica CNB-440	strain=CNB-440	Complete Genome	100	0.05	https://ftp.ncbi.nlm.nih.gov/genomes/all/GCF/000/016/425/GCF_000016425.1_ASM1642v1	2|Bacteria	201174|Actinomycetota	1760|Actinomycetes	85008|Micromonosporales	28056|Micromonosporaceae	168694|Salinispora	168695|Salinispora tropica	TRUE	TRUE	TRUE	TRUE
GCF_000016445.1	386656	632	Yersinia pestis Pestoides F	strain=Pestoides F	Complete Genome	100	0.25	https://ftp.ncbi.nlm.nih.gov/genomes/all/GCF/000/016/445/GCF_000016445.1_ASM1644v1	2|Bacteria	1224|Pseudomonadota	1236|Gammaproteobacteria	91347|Enterobacterales	1903411|Yersiniaceae	629|Yersinia	632|Yersinia pestis	TRUE	TRUE	FALSE	FALSE
GCF_000016505.1	431943	1534	Clostridium kluyveri DSM 555	strain=DSM 555	Complete Genome	99.99	0.62	https://ftp.ncbi.nlm.nih.gov/genomes/all/GCF/000/016/505/GCF_000016505.1_ASM1650v1	2|Bacteria	1239|Bacillota	186801|Clostridia	186802|Eubacteriales	31979|Clostridiaceae	1485|Clostridium	1534|Clostridium kluyveri	TRUE	TRUE	FALSE	FALSE
GCF_000016525.1	420247	2173	Methanobrevibacter smithii ATCC 35061	strain=ATCC 35061; PS; DSMZ 861	Complete Genome	99.91	0.15	https://ftp.ncbi.nlm.nih.gov/genomes/all/GCF/000/016/525/GCF_000016525.1_ASM1652v1	2157|Archaea	28890|Euryarchaeota	183925|Methanobacteria	2158|Methanobacteriales	2159|Methanobacteriaceae	2172|Methanobrevibacter	2173|Methanobrevibacter smithii	TRUE	TRUE	FALSE	FALSE
GCF_000016545.1	351627	44001	Caldicellulosiruptor saccharolyticus DSM 8903	strain=DSM 8903	Complete Genome	99.98	0.64	https://ftp.ncbi.nlm.nih.gov/genomes/all/GCF/000/016/545/GCF_000016545.1_ASM1654v1	2|Bacteria	1239|Bacillota	186801|Clostridia	68295|Thermoanaerobacterales	543371|Thermoanaerobacterales Family III. Incertae Sedis	44000|Caldicellulosiruptor	44001|Caldicellulosiruptor saccharolyticus	TRUE	TRUE	TRUE	TRUE
GCF_000016625.1	416276	35791	Rickettsia massiliae MTU5	strain=MTU5	Complete Genome	99.94	0.04	https://ftp.ncbi.nlm.nih.gov/genomes/all/GCF/000/016/625/GCF_000016625.1_ASM1662v1	2|Bacteria	1224|Pseudomonadota	28211|Alphaproteobacteria	766|Rickettsiales	775|Rickettsiaceae	780|Rickettsia	35791|Rickettsia massiliae	TRUE	TRUE	TRUE	TRUE
GCF_000016645.1	376686	986	Flavobacterium johnsoniae UW101	strain=UW101; ATCC 17061	Complete Genome	100	0.18	https://ftp.ncbi.nlm.nih.gov/genomes/all/GCF/000/016/645/GCF_000016645.1_ASM1664v1	2|Bacteria	976|Bacteroidota	117743|Flavobacteriia	200644|Flavobacteriales	49546|Flavobacteriaceae	237|Flavobacterium	986|Flavobacterium johnsoniae	TRUE	TRUE	TRUE	TRUE
GCF_000016665.1	357808	357808	Roseiflexus sp. RS-1	strain=RS-1	Complete Genome	100	0.67	https://ftp.ncbi.nlm.nih.gov/genomes/all/GCF/000/016/665/GCF_000016665.1_ASM1666v1	2|Bacteria	200795|Chloroflexota	32061|Chloroflexia	32064|Chloroflexales	1508635|Roseiflexaceae	120961|Roseiflexus	357808|Roseiflexus sp. RS-1	TRUE	TRUE	TRUE	TRUE
GCF_000016685.1	434271	715	Actinobacillus pleuropneumoniae serovar 3 str. JL03	strain=JL03	Complete Genome	100	0.31	https://ftp.ncbi.nlm.nih.gov/genomes/all/GCF/000/016/685/GCF_000016685.1_ASM1668v1	2|Bacteria	1224|Pseudomonadota	1236|Gammaproteobacteria	135625|Pasteurellales	712|Pasteurellaceae	713|Actinobacillus	715|Actinobacillus pleuropneumoniae	TRUE	TRUE	FALSE	FALSE
GCF_000016725.1	349163	524	Acidiphilium cryptum JF-5	strain=JF-5	Complete Genome	99.95	0.8	https://ftp.ncbi.nlm.nih.gov/genomes/all/GCF/000/016/725/GCF_000016725.1_ASM1672v1	2|Bacteria	1224|Pseudomonadota	28211|Alphaproteobacteria	204441|Rhodospirillales	433|Acetobacteraceae	522|Acidiphilium	524|Acidiphilium cryptum	TRUE	TRUE	TRUE	TRUE
GCF_000016745.1	351605	351604	Geotalea uraniireducens Rf4	strain=Rf4	Complete Genome	100	0.77	https://ftp.ncbi.nlm.nih.gov/genomes/all/GCF/000/016/745/GCF_000016745.1_ASM1674v1	2|Bacteria	200940|Thermodesulfobacteriota	3031651|Desulfuromonadia	3031668|Geobacterales	213422|Geobacteraceae	2910589|Geotalea	351604|Geotalea uraniireducens	TRUE	TRUE	TRUE	TRUE
GCF_000016785.1	390874	93929	Thermotoga petrophila RKU-1	strain=RKU-1	Complete Genome	99.99	0.37	https://ftp.ncbi.nlm.nih.gov/genomes/all/GCF/000/016/785/GCF_000016785.1_ASM1678v1	2|Bacteria	200918|Thermotogota	188708|Thermotogae	2419|Thermotogales	188709|Thermotogaceae	2335|Thermotoga	93929|Thermotoga petrophila	TRUE	TRUE	FALSE	FALSE
GCF_000016805.1	359786	1280	Staphylococcus aureus subsp. aureus JH9	strain=JH9	Complete Genome	100	0.72	https://ftp.ncbi.nlm.nih.gov/genomes/all/GCF/000/016/805/GCF_000016805.1_ASM1680v1	2|Bacteria	1239|Bacillota	91061|Bacilli	1385|Bacillales	90964|Staphylococcaceae	1279|Staphylococcus	1280|Staphylococcus aureus	TRUE	TRUE	FALSE	FALSE
GCF_000016825.1	557436	1598	Limosilactobacillus reuteri subsp. reuteri	strain=DSM 20016	Complete Genome	99.86	0.67	https://ftp.ncbi.nlm.nih.gov/genomes/all/GCF/000/016/825/GCF_000016825.1_ASM1682v1	2|Bacteria	1239|Bacillota	91061|Bacilli	186826|Lactobacillales	33958|Lactobacillaceae	2742598|Limosilactobacillus	1598|Limosilactobacillus reuteri	TRUE	TRUE	FALSE	FALSE
GCF_000016845.1	444178	236	Brucella ovis ATCC 25840	strain=ATCC 25840	Complete Genome	99.99	0	https://ftp.ncbi.nlm.nih.gov/genomes/all/GCF/000/016/845/GCF_000016845.1_ASM1684v1	2|Bacteria	1224|Pseudomonadota	28211|Alphaproteobacteria	356|Hyphomicrobiales	118882|Brucellaceae	234|Brucella	236|Brucella ovis	TRUE	TRUE	TRUE	TRUE
GCF_000016905.1	391009	46541	Thermosipho melanesiensis BI429	strain=BI429	Complete Genome	99.87	0.06	https://ftp.ncbi.nlm.nih.gov/genomes/all/GCF/000/016/905/GCF_000016905.1_ASM1690v1	2|Bacteria	200918|Thermotogota	188708|Thermotogae	2419|Thermotogales	1643950|Fervidobacteriaceae	2420|Thermosipho	46541|Thermosipho melanesiensis	TRUE	TRUE	FALSE	FALSE
GCF_000016925.1	336982	1773	Mycobacterium tuberculosis F11	strain=F11	Complete Genome	100	0.74	https://ftp.ncbi.nlm.nih.gov/genomes/all/GCF/000/016/925/GCF_000016925.1_ASM1692v1	2|Bacteria	201174|Actinomycetota	1760|Actinomycetes	85007|Mycobacteriales	1762|Mycobacteriaceae	1763|Mycobacterium	1773|Mycobacterium tuberculosis	TRUE	TRUE	FALSE	FALSE
GCF_000016945.1	349747	633	Yersinia pseudotuberculosis IP 31758	strain=IP 31758	Complete Genome	100	0.5	https://ftp.ncbi.nlm.nih.gov/genomes/all/GCF/000/016/945/GCF_000016945.1_ASM1694v1	2|Bacteria	1224|Pseudomonadota	1236|Gammaproteobacteria	91347|Enterobacterales	1903411|Yersiniaceae	629|Yersinia	633|Yersinia pseudotuberculosis	TRUE	TRUE	FALSE	FALSE
GCF_000016965.1	290402	1520	Clostridium beijerinckii NCIMB 8052	strain=NCIMB 8052	Complete Genome	100	0.52	https://ftp.ncbi.nlm.nih.gov/genomes/all/GCF/000/016/965/GCF_000016965.1_ASM1696v1	2|Bacteria	1239|Bacillota	186801|Clostridia	186802|Eubacteriales	31979|Clostridiaceae	1485|Clostridium	1520|Clostridium beijerinckii	TRUE	TRUE	FALSE	FALSE
GCF_000016985.1	293826	208226	Alkaliphilus metalliredigens QYMF	strain=QYMF	Complete Genome	99.99	4.24	https://ftp.ncbi.nlm.nih.gov/genomes/all/GCF/000/016/985/GCF_000016985.1_ASM1698v1	2|Bacteria	1239|Bacillota	186801|Clostridia	186802|Eubacteriales	31979|Clostridiaceae	114627|Alkaliphilus	208226|Alkaliphilus metalliredigens	TRUE	TRUE	TRUE	TRUE
GCF_000017005.1	467705	1302	Streptococcus gordonii str. Challis substr. CH1	strain=Challis substr. CH1	Complete Genome	100	0.14	https://ftp.ncbi.nlm.nih.gov/genomes/all/GCF/000/017/005/GCF_000017005.1_ASM1700v1	2|Bacteria	1239|Bacillota	91061|Bacilli	186826|Lactobacillales	1300|Streptococcaceae	1301|Streptococcus	1302|Streptococcus gordonii	TRUE	TRUE	FALSE	FALSE
GCF_000017025.1	441770	1491	Clostridium botulinum A str. ATCC 19397	strain=ATCC 19397	Complete Genome	99.99	0.9	https://ftp.ncbi.nlm.nih.gov/genomes/all/GCF/000/017/025/GCF_000017025.1_ASM1702v1	2|Bacteria	1239|Bacillota	186801|Clostridia	186802|Eubacteriales	31979|Clostridiaceae	1485|Clostridium	1491|Clostridium botulinum	TRUE	TRUE	FALSE	FALSE
GCF_000017045.1	441771	1491	Clostridium botulinum A str. Hall	strain=Hall	Complete Genome	100	0.91	https://ftp.ncbi.nlm.nih.gov/genomes/all/GCF/000/017/045/GCF_000017045.1_ASM1704v1	2|Bacteria	1239|Bacillota	186801|Clostridia	186802|Eubacteriales	31979|Clostridiaceae	1485|Clostridium	1491|Clostridium botulinum	TRUE	TRUE	FALSE	FALSE
GCF_000017065.1	441772	1491	Clostridium botulinum F str. Langeland	strain=Langeland	Complete Genome	99.98	0.85	https://ftp.ncbi.nlm.nih.gov/genomes/all/GCF/000/017/065/GCF_000017065.1_ASM1706v1	2|Bacteria	1239|Bacillota	186801|Clostridia	186802|Eubacteriales	31979|Clostridiaceae	1485|Clostridium	1491|Clostridium botulinum	TRUE	TRUE	FALSE	FALSE
GCF_000017085.1	451516	1280	Staphylococcus aureus subsp. aureus USA300_TCH1516	strain=USA300_TCH1516	Complete Genome	100	0.14	https://ftp.ncbi.nlm.nih.gov/genomes/all/GCF/000/017/085/GCF_000017085.1_ASM1708v1	2|Bacteria	1239|Bacillota	91061|Bacilli	1385|Bacillales	90964|Staphylococcaceae	1279|Staphylococcus	1280|Staphylococcus aureus	TRUE	TRUE	FALSE	FALSE
GCF_000017105.1	434922	777	Coxiella burnetii Dugway 5J108-111	strain=Dugway 5J108-111	Complete Genome	99.89	0.06	https://ftp.ncbi.nlm.nih.gov/genomes/all/GCF/000/017/105/GCF_000017105.1_ASM1710v1	2|Bacteria	1224|Pseudomonadota	1236|Gammaproteobacteria	118969|Legionellales	118968|Coxiellaceae	776|Coxiella	777|Coxiella burnetii	TRUE	TRUE	FALSE	FALSE
GCF_000017145.1	366394	110321	Sinorhizobium medicae WSM419	strain=WSM419	Complete Genome	99.99	0.34	https://ftp.ncbi.nlm.nih.gov/genomes/all/GCF/000/017/145/GCF_000017145.1_ASM1714v1	2|Bacteria	1224|Pseudomonadota	28211|Alphaproteobacteria	356|Hyphomicrobiales	82115|Rhizobiaceae	28105|Sinorhizobium	110321|Sinorhizobium medicae	TRUE	TRUE	FALSE	FALSE
GCF_000017165.1	406327	2187	Methanococcus vannielii SB	strain=SB	Complete Genome	99.96	0.28	https://ftp.ncbi.nlm.nih.gov/genomes/all/GCF/000/017/165/GCF_000017165.1_ASM1716v1	2157|Archaea	28890|Euryarchaeota	183939|Methanococci	2182|Methanococcales	2183|Methanococcaceae	2184|Methanococcus	2187|Methanococcus vannielii	TRUE	TRUE	TRUE	TRUE
GCF_000017185.1	419665	42879	Methanococcus aeolicus Nankai-3	strain=Nankai-3	Complete Genome	99.8	0	https://ftp.ncbi.nlm.nih.gov/genomes/all/GCF/000/017/185/GCF_000017185.1_ASM1718v1	2157|Archaea	28890|Euryarchaeota	183939|Methanococci	2182|Methanococcales	2183|Methanococcaceae	2184|Methanococcus	42879|Methanococcus aeolicus	TRUE	TRUE	TRUE	TRUE
GCF_000017205.1	381754	287	Pseudomonas aeruginosa PA7	strain=PA7	Complete Genome	100	0.1	https://ftp.ncbi.nlm.nih.gov/genomes/all/GCF/000/017/205/GCF_000017205.1_ASM1720v1	2|Bacteria	1224|Pseudomonadota	1236|Gammaproteobacteria	72274|Pseudomonadales	135621|Pseudomonadaceae	286|Pseudomonas	287|Pseudomonas aeruginosa	TRUE	TRUE	FALSE	FALSE
GCF_000017265.1	450851	284016	Phenylobacterium zucineum HLK1	strain=HLK1	Complete Genome	100	0.65	https://ftp.ncbi.nlm.nih.gov/genomes/all/GCF/000/017/265/GCF_000017265.1_ASM1726v1	2|Bacteria	1224|Pseudomonadota	28211|Alphaproteobacteria	204458|Caulobacterales	76892|Caulobacteraceae	20|Phenylobacterium	284016|Phenylobacterium zucineum	TRUE	TRUE	TRUE	TRUE
GCF_000017305.1	266940	131568	Kineococcus radiotolerans SRS30216 = ATCC BAA-149	strain=SRS30216	Complete Genome	100	0.05	https://ftp.ncbi.nlm.nih.gov/genomes/all/GCF/000/017/305/GCF_000017305.1_ASM1730v1	2|Bacteria	201174|Actinomycetota	1760|Actinomycetes	622452|Kineosporiales	83778|Kineosporiaceae	33981|Kineococcus	131568|Kineococcus radiotolerans	TRUE	TRUE	TRUE	TRUE
GCF_000017325.1	402882	62322	Shewanella baltica OS185	strain=OS185	Complete Genome	100	0.23	https://ftp.ncbi.nlm.nih.gov/genomes/all/GCF/000/017/325/GCF_000017325.1_ASM1732v1	2|Bacteria	1224|Pseudomonadota	1236|Gammaproteobacteria	135622|Alteromonadales	267890|Shewanellaceae	22|Shewanella	62322|Shewanella baltica	TRUE	TRUE	FALSE	FALSE
GCF_000017405.1	439375	529	Brucella anthropi ATCC 49188	strain=ATCC 49188	Complete Genome	100	0.63	https://ftp.ncbi.nlm.nih.gov/genomes/all/GCF/000/017/405/GCF_000017405.1_ASM1740v1	2|Bacteria	1224|Pseudomonadota	28211|Alphaproteobacteria	356|Hyphomicrobiales	118882|Brucellaceae	234|Brucella	529|Brucella anthropi	TRUE	TRUE	FALSE	FALSE
GCF_000017425.1	315749	580165	Bacillus cytotoxicus NVH 391-98	strain=NVH 391-98	Complete Genome	99.94	0.03	https://ftp.ncbi.nlm.nih.gov/genomes/all/GCF/000/017/425/GCF_000017425.1_ASM1742v1	2|Bacteria	1239|Bacillota	91061|Bacilli	1385|Bacillales	186817|Bacillaceae	1386|Bacillus	580165|Bacillus cytotoxicus	TRUE	TRUE	FALSE	FALSE
GCF_000017445.4	452659	783	Rickettsia rickettsii str. Iowa	strain=Iowa	Complete Genome	99.94	0.07	https://ftp.ncbi.nlm.nih.gov/genomes/all/GCF/000/017/445/GCF_000017445.4_ASM1744v3	2|Bacteria	1224|Pseudomonadota	28211|Alphaproteobacteria	766|Rickettsiales	775|Rickettsiaceae	780|Rickettsia	783|Rickettsia rickettsii	TRUE	TRUE	FALSE	FALSE
GCF_000017465.2	360105	200	Campylobacter curvus 525.92	strain=525.92	Complete Genome	99.95	0.17	https://ftp.ncbi.nlm.nih.gov/genomes/all/GCF/000/017/465/GCF_000017465.2_ASM1746v2	2|Bacteria	29547|Campylobacterota	3031852|Epsilonproteobacteria	213849|Campylobacterales	72294|Campylobacteraceae	194|Campylobacter	200|Campylobacter curvus	TRUE	TRUE	FALSE	FALSE
GCF_000017505.1	404589	404589	Anaeromyxobacter sp. Fw109-5	strain=Fw109-5	Complete Genome	99.96	0.5	https://ftp.ncbi.nlm.nih.gov/genomes/all/GCF/000/017/505/GCF_000017505.1_ASM1750v1	2|Bacteria	2818505|Myxococcota	32015|Myxococcia	29|Myxococcales	1524215|Anaeromyxobacteraceae	161492|Anaeromyxobacter	404589|Anaeromyxobacter sp. Fw109-5	TRUE	TRUE	TRUE	TRUE
GCF_000017545.1	381764	2424	Fervidobacterium nodosum Rt17-B1	strain=Rt17-B1	Complete Genome	99.67	0.07	https://ftp.ncbi.nlm.nih.gov/genomes/all/GCF/000/017/545/GCF_000017545.1_ASM1754v1	2|Bacteria	200918|Thermotogota	188708|Thermotogae	2419|Thermotogales	1643950|Fervidobacteriaceae	2422|Fervidobacterium	2424|Fervidobacterium nodosum	TRUE	TRUE	TRUE	TRUE
GCF_000017565.1	402881	256618	Parvibaculum lavamentivorans DS-1	strain=DS-1	Complete Genome	100	0.13	https://ftp.ncbi.nlm.nih.gov/genomes/all/GCF/000/017/565/GCF_000017565.1_ASM1756v1	2|Bacteria	1224|Pseudomonadota	28211|Alphaproteobacteria	356|Hyphomicrobiales	2813035|Parvibaculaceae	256616|Parvibaculum	256618|Parvibaculum lavamentivorans	TRUE	TRUE	TRUE	TRUE
GCF_000017585.1	360107	76517	Campylobacter hominis ATCC BAA-381	strain=ATCC BAA-381	Complete Genome	99.97	0.06	https://ftp.ncbi.nlm.nih.gov/genomes/all/GCF/000/017/585/GCF_000017585.1_ASM1758v1	2|Bacteria	29547|Campylobacterota	3031852|Epsilonproteobacteria	213849|Campylobacterales	72294|Campylobacteraceae	194|Campylobacter	76517|Campylobacter hominis	TRUE	TRUE	FALSE	FALSE
GCF_000017605.1	355278	172	Leptospira biflexa serovar Patoc strain 'Patoc 1 (Ames)'	strain=Patoc 1 (Ames)	Complete Genome	99.95	0.15	https://ftp.ncbi.nlm.nih.gov/genomes/all/GCF/000/017/605/GCF_000017605.1_ASM1760v1	2|Bacteria	203691|Spirochaetota	203692|Spirochaetia	1643688|Leptospirales	170|Leptospiraceae	171|Leptospira	172|Leptospira biflexa	TRUE	TRUE	FALSE	FALSE
GCF_000017625.1	456442	358766	Methanoregula boonei 6A8	strain=6A8	Complete Genome	99.98	0.27	https://ftp.ncbi.nlm.nih.gov/genomes/all/GCF/000/017/625/GCF_000017625.1_ASM1762v1	2157|Archaea	28890|Euryarchaeota	224756|Methanomicrobia	2191|Methanomicrobiales	1198451|Methanoregulaceae	395331|Methanoregula	358766|Methanoregula boonei	TRUE	TRUE	TRUE	TRUE
GCF_000017665.1	290339	28141	Cronobacter sakazakii ATCC BAA-894	strain=ATCC BAA-894	Complete Genome	100	0.62	https://ftp.ncbi.nlm.nih.gov/genomes/all/GCF/000/017/665/GCF_000017665.1_ASM1766v1	2|Bacteria	1224|Pseudomonadota	1236|Gammaproteobacteria	91347|Enterobacterales	543|Enterobacteriaceae	413496|Cronobacter	28141|Cronobacter sakazakii	TRUE	TRUE	FALSE	FALSE
GCF_000017685.1	456481	172	Leptospira biflexa serovar Patoc strain 'Patoc 1 (Paris)'	strain=Patoc 1 (Paris)	Complete Genome	99.96	0.15	https://ftp.ncbi.nlm.nih.gov/genomes/all/GCF/000/017/685/GCF_000017685.1_ASM1768v1	2|Bacteria	203691|Spirochaetota	203692|Spirochaetia	1643688|Leptospirales	170|Leptospiraceae	171|Leptospira	172|Leptospira biflexa	TRUE	TRUE	TRUE	TRUE
GCF_000017705.1	2902295	680	Vibrio campbellii ATCC BAA-1116	strain=ATCC BAA-1116; BB120	Complete Genome	100	0.2	https://ftp.ncbi.nlm.nih.gov/genomes/all/GCF/000/017/705/GCF_000017705.1_ASM1770v1	2|Bacteria	1224|Pseudomonadota	1236|Gammaproteobacteria	135623|Vibrionales	641|Vibrionaceae	662|Vibrio	680|Vibrio campbellii	TRUE	TRUE	FALSE	FALSE
GCF_000017725.2	360104	199	Campylobacter concisus 13826	strain=13826	Complete Genome	99.99	0.09	https://ftp.ncbi.nlm.nih.gov/genomes/all/GCF/000/017/725/GCF_000017725.2_ASM1772v2	2|Bacteria	29547|Campylobacterota	3031852|Epsilonproteobacteria	213849|Campylobacterales	72294|Campylobacteraceae	194|Campylobacter	199|Campylobacter concisus	TRUE	TRUE	FALSE	FALSE
GCF_000017745.1	331111	562	Escherichia coli O139:H28 str. E24377A	strain=E24377A	Complete Genome	100	0.08	https://ftp.ncbi.nlm.nih.gov/genomes/all/GCF/000/017/745/GCF_000017745.1_ASM1774v1	2|Bacteria	1224|Pseudomonadota	1236|Gammaproteobacteria	91347|Enterobacterales	543|Enterobacteriaceae	561|Escherichia	562|Escherichia coli	TRUE	TRUE	FALSE	FALSE
GCF_000017765.1	331112	562	Escherichia coli HS	strain=HS	Complete Genome	100	0.09	https://ftp.ncbi.nlm.nih.gov/genomes/all/GCF/000/017/765/GCF_000017765.1_ASM1776v1	2|Bacteria	1224|Pseudomonadota	1236|Gammaproteobacteria	91347|Enterobacterales	543|Enterobacteriaceae	561|Escherichia	562|Escherichia coli	TRUE	TRUE	FALSE	FALSE
GCF_000017785.1	458234	263	Francisella tularensis subsp. holarctica FTNF002-00	strain=FTNF002-00	Complete Genome	100	1.15	https://ftp.ncbi.nlm.nih.gov/genomes/all/GCF/000/017/785/GCF_000017785.1_ASM1778v1	2|Bacteria	1224|Pseudomonadota	1236|Gammaproteobacteria	72273|Thiotrichales	34064|Francisellaceae	262|Francisella	263|Francisella tularensis	TRUE	TRUE	FALSE	FALSE
GCF_000017805.1	383372	120962	Roseiflexus castenholzii DSM 13941	strain=DSM 13941	Complete Genome	100	1.04	https://ftp.ncbi.nlm.nih.gov/genomes/all/GCF/000/017/805/GCF_000017805.1_ASM1780v1	2|Bacteria	200795|Chloroflexota	32061|Chloroflexia	32064|Chloroflexales	1508635|Roseiflexaceae	120961|Roseiflexus	120962|Roseiflexus castenholzii	TRUE	TRUE	TRUE	TRUE
GCF_000017825.1	455434	160	Treponema pallidum subsp. pallidum SS14	strain=SS14	Chromosome	99.31	0.01	https://ftp.ncbi.nlm.nih.gov/genomes/all/GCF/000/017/825/GCF_000017825.1_ASM1782v1	2|Bacteria	203691|Spirochaetota	203692|Spirochaetia	136|Spirochaetales	2845253|Treponemataceae	157|Treponema	160|Treponema pallidum	TRUE	FALSE	FALSE	FALSE
GCF_000017845.1	43989	2546360	Crocosphaera subtropica ATCC 51142	strain=ATCC 51142	Complete Genome	99.99	0.07	https://ftp.ncbi.nlm.nih.gov/genomes/all/GCF/000/017/845/GCF_000017845.1_ASM1784v1	2|Bacteria	1117|Cyanobacteriota	3028117|Cyanophyceae	1118|Chroococcales	1890450|Aphanothecaceae	263510|Crocosphaera	2546360|Crocosphaera subtropica	TRUE	TRUE	TRUE	TRUE
GCF_000017865.1	416591	177758	Pseudothermotoga lettingae TMO	strain=TMO	Complete Genome	99.89	0.03	https://ftp.ncbi.nlm.nih.gov/genomes/all/GCF/000/017/865/GCF_000017865.1_ASM1786v1	2|Bacteria	200918|Thermotogota	188708|Thermotogae	2419|Thermotogales	188709|Thermotogaceae	1643951|Pseudothermotoga	177758|Pseudothermotoga lettingae	TRUE	TRUE	TRUE	TRUE
GCF_000017885.4	315750	1408	Bacillus pumilus SAFR-032	strain=SAFR-032	Complete Genome	100	0	https://ftp.ncbi.nlm.nih.gov/genomes/all/GCF/000/017/885/GCF_000017885.4_ASM1788v4	2|Bacteria	1239|Bacillota	91061|Bacilli	1385|Bacillales	186817|Bacillaceae	1386|Bacillus	1408|Bacillus pumilus	TRUE	TRUE	FALSE	FALSE
GCF_000017905.1	407148	197	Campylobacter jejuni subsp. jejuni 81116	strain=81116; NCTC 11828	Complete Genome	99.97	0.05	https://ftp.ncbi.nlm.nih.gov/genomes/all/GCF/000/017/905/GCF_000017905.1_ASM1790v1	2|Bacteria	29547|Campylobacterota	3031852|Epsilonproteobacteria	213849|Campylobacterales	72294|Campylobacteraceae	194|Campylobacter	197|Campylobacter jejuni	TRUE	TRUE	FALSE	FALSE
GCF_000017945.1	453591	160233	Ignicoccus hospitalis KIN4/I	strain=KIN4/I	Complete Genome	99.93	0.21	https://ftp.ncbi.nlm.nih.gov/genomes/all/GCF/000/017/945/GCF_000017945.1_ASM1794v1	2157|Archaea	28889|Thermoproteota	183924|Thermoprotei	114380|Desulfurococcales	2272|Desulfurococcaceae	54258|Ignicoccus	160233|Ignicoccus hospitalis	TRUE	TRUE	TRUE	TRUE
GCF_000017965.1	444177	1421	Lysinibacillus sphaericus C3-41	strain=C3-41	Complete Genome	99.72	1.32	https://ftp.ncbi.nlm.nih.gov/genomes/all/GCF/000/017/965/GCF_000017965.1_ASM1796v1	2|Bacteria	1239|Bacillota	91061|Bacilli	1385|Bacillales	186817|Bacillaceae	400634|Lysinibacillus	1421|Lysinibacillus sphaericus	TRUE	TRUE	FALSE	FALSE
GCF_000017985.1	413997	562	Escherichia coli B str. REL606	strain=REL606	Complete Genome	100	0.12	https://ftp.ncbi.nlm.nih.gov/genomes/all/GCF/000/017/985/GCF_000017985.1_ASM1798v1	2|Bacteria	1224|Pseudomonadota	1236|Gammaproteobacteria	91347|Enterobacterales	543|Enterobacteriaceae	561|Escherichia	562|Escherichia coli	TRUE	TRUE	FALSE	FALSE
GCF_000018025.1	425104	271097	Shewanella sediminis HAW-EB3	strain=HAW-EB3	Complete Genome	100	1.01	https://ftp.ncbi.nlm.nih.gov/genomes/all/GCF/000/018/025/GCF_000018025.1_ASM1802v1	2|Bacteria	1224|Pseudomonadota	1236|Gammaproteobacteria	135622|Alteromonadales	267890|Shewanellaceae	22|Shewanella	271097|Shewanella sediminis	TRUE	TRUE	TRUE	TRUE
GCF_000018045.1	290338	545	Citrobacter koseri ATCC BAA-895	strain=ATCC BAA-895	Complete Genome	100	0.68	https://ftp.ncbi.nlm.nih.gov/genomes/all/GCF/000/018/045/GCF_000018045.1_ASM1804v1	2|Bacteria	1224|Pseudomonadota	1236|Gammaproteobacteria	91347|Enterobacterales	543|Enterobacteriaceae	544|Citrobacter	545|Citrobacter koseri	TRUE	TRUE	FALSE	FALSE
GCF_000018065.1	93060	1219	Prochlorococcus marinus str. MIT 9215	strain=MIT 9215	Complete Genome	100	0.22	https://ftp.ncbi.nlm.nih.gov/genomes/all/GCF/000/018/065/GCF_000018065.1_ASM1806v1	2|Bacteria	1117|Cyanobacteriota	3028117|Cyanophyceae	1890424|Synechococcales	2881426|Prochlorococcaceae	1218|Prochlorococcus	1219|Prochlorococcus marinus	TRUE	TRUE	FALSE	FALSE
GCF_000018105.1	329726	155978	Acaryochloris marina MBIC11017	strain=MBIC11017	Complete Genome	98.05	5.82	https://ftp.ncbi.nlm.nih.gov/genomes/all/GCF/000/018/105/GCF_000018105.1_ASM1810v1	2|Bacteria	1117|Cyanobacteriota	3028117|Cyanophyceae	1890424|Synechococcales	1890429|Acaryochloridaceae	155977|Acaryochloris	155978|Acaryochloris marina	TRUE	TRUE	FALSE	FALSE
GCF_000018125.1	471876	1314	Streptococcus pyogenes NZ131	strain=NZ131; ATCC BAA-1633	Complete Genome	99.99	0.63	https://ftp.ncbi.nlm.nih.gov/genomes/all/GCF/000/018/125/GCF_000018125.1_ASM1812v1	2|Bacteria	1239|Bacillota	91061|Bacilli	186826|Lactobacillales	1300|Streptococcaceae	1301|Streptococcus	1314|Streptococcus pyogenes	TRUE	TRUE	FALSE	FALSE
GCF_000018145.1	398580	215813	Dinoroseobacter shibae DFL 12 = DSM 16493	strain=DFL 12	Complete Genome	99.99	0.13	https://ftp.ncbi.nlm.nih.gov/genomes/all/GCF/000/018/145/GCF_000018145.1_ASM1814v1	2|Bacteria	1224|Pseudomonadota	28211|Alphaproteobacteria	204455|Rhodobacterales	2854170|Roseobacteraceae	309512|Dinoroseobacter	215813|Dinoroseobacter shibae	TRUE	TRUE	TRUE	TRUE
GCF_000018185.1	423211	1307	Streptococcus suis GZ1	strain=GZ1	Complete Genome	100	0.24	https://ftp.ncbi.nlm.nih.gov/genomes/all/GCF/000/018/185/GCF_000018185.1_ASM1818v1	2|Bacteria	1239|Bacillota	91061|Bacilli	186826|Lactobacillales	1300|Streptococcaceae	1301|Streptococcus	1307|Streptococcus suis	TRUE	TRUE	FALSE	FALSE
GCF_000018205.1	293614	786	Rickettsia akari str. Hartford	strain=Hartford	Complete Genome	99.95	0.16	https://ftp.ncbi.nlm.nih.gov/genomes/all/GCF/000/018/205/GCF_000018205.1_ASM1820v1	2|Bacteria	1224|Pseudomonadota	28211|Alphaproteobacteria	766|Rickettsiales	775|Rickettsiaceae	780|Rickettsia	786|Rickettsia akari	TRUE	TRUE	TRUE	TRUE
GCF_000018225.1	392021	783	Rickettsia rickettsii str. 'Sheila Smith'	strain=Sheila Smith	Complete Genome	99.91	0.06	https://ftp.ncbi.nlm.nih.gov/genomes/all/GCF/000/018/225/GCF_000018225.1_ASM1822v1	2|Bacteria	1224|Pseudomonadota	28211|Alphaproteobacteria	766|Rickettsiales	775|Rickettsiaceae	780|Rickettsia	783|Rickettsia rickettsii	TRUE	TRUE	FALSE	FALSE
GCF_000018245.1	391896	33990	Rickettsia bellii OSU 85-389	strain=OSU 85-389	Complete Genome	97.48	1.09	https://ftp.ncbi.nlm.nih.gov/genomes/all/GCF/000/018/245/GCF_000018245.1_ASM1824v1	2|Bacteria	1224|Pseudomonadota	28211|Alphaproteobacteria	766|Rickettsiales	775|Rickettsiaceae	780|Rickettsia	33990|Rickettsia bellii	TRUE	TRUE	FALSE	FALSE
GCF_000018285.1	398579	70864	Shewanella pealeana ATCC 700345	strain=ATCC 700345	Complete Genome	100	0.89	https://ftp.ncbi.nlm.nih.gov/genomes/all/GCF/000/018/285/GCF_000018285.1_ASM1828v1	2|Bacteria	1224|Pseudomonadota	1236|Gammaproteobacteria	135622|Alteromonadales	267890|Shewanellaceae	22|Shewanella	70864|Shewanella pealeana	TRUE	TRUE	TRUE	TRUE
GCF_000018305.1	397948	76887	Caldivirga maquilingensis IC-167	strain=IC-167	Complete Genome	99.97	0.19	https://ftp.ncbi.nlm.nih.gov/genomes/all/GCF/000/018/305/GCF_000018305.1_ASM1830v1	2157|Archaea	28889|Thermoproteota	183924|Thermoprotei	2266|Thermoproteales	2267|Thermoproteaceae	76886|Caldivirga	76887|Caldivirga maquilingensis	TRUE	TRUE	TRUE	TRUE
GCF_000018325.1	350688	461876	Alkaliphilus oremlandii OhILAs	strain=OhILAs	Complete Genome	99.92	0.14	https://ftp.ncbi.nlm.nih.gov/genomes/all/GCF/000/018/325/GCF_000018325.1_ASM1832v1	2|Bacteria	1239|Bacillota	186801|Clostridia	186802|Eubacteriales	31979|Clostridiaceae	114627|Alkaliphilus	461876|Alkaliphilus oremlandii	TRUE	TRUE	TRUE	TRUE
GCF_000018345.1	216594	1781	Mycobacterium marinum M	strain=M	Complete Genome	100	0.46	https://ftp.ncbi.nlm.nih.gov/genomes/all/GCF/000/018/345/GCF_000018345.1_ASM1834v1	2|Bacteria	201174|Actinomycetota	1760|Actinomycetes	85007|Mycobacteriales	1762|Mycobacteriaceae	1763|Mycobacterium	1781|Mycobacterium marinum	TRUE	TRUE	FALSE	FALSE
GCF_000018365.1	523850	342948	Thermococcus onnurineus NA1	strain=NA1	Complete Genome	98.89	0.14	https://ftp.ncbi.nlm.nih.gov/genomes/all/GCF/000/018/365/GCF_000018365.1_ASM1836v1	2157|Archaea	28890|Euryarchaeota	183968|Thermococci	2258|Thermococcales	2259|Thermococcaceae	2263|Thermococcus	342948|Thermococcus onnurineus	TRUE	TRUE	TRUE	TRUE
GCF_000018385.1	476213	28901	Salmonella enterica subsp. enterica serovar Paratyphi C str. RKS4594	strain=RKS4594	Complete Genome	100	0.15	https://ftp.ncbi.nlm.nih.gov/genomes/all/GCF/000/018/385/GCF_000018385.1_ASM1838v1	2|Bacteria	1224|Pseudomonadota	1236|Gammaproteobacteria	91347|Enterobacterales	543|Enterobacteriaceae	590|Salmonella	28901|Salmonella enterica	TRUE	TRUE	FALSE	FALSE
GCF_000018405.1	96561	181663	Desulfosudis oleivorans Hxd3	strain=Hxd3	Complete Genome	99.99	1.07	https://ftp.ncbi.nlm.nih.gov/genomes/all/GCF/000/018/405/GCF_000018405.1_ASM1840v1	2|Bacteria	200940|Thermodesulfobacteriota	3024418|Desulfobacteria	213118|Desulfobacterales	2904715|Desulfosudaceae	2904716|Desulfosudis	181663|Desulfosudis oleivorans	TRUE	TRUE	TRUE	TRUE
GCF_000018425.1	477974	471827	Candidatus Desulforudis audaxviator MP104C	strain=MP104C	Complete Genome	99.98	0.19	https://ftp.ncbi.nlm.nih.gov/genomes/all/GCF/000/018/425/GCF_000018425.1_ASM1842v1	2|Bacteria	1239|Bacillota	186801|Clostridia	186802|Eubacteriales	186807|Peptococcaceae	471826|Candidatus Desulforudis	471827|Candidatus Desulforudis audaxviator	TRUE	TRUE	TRUE	TRUE
GCF_000018445.1	405416	470	Acinetobacter baumannii ACICU	strain=ACICU	Complete Genome	100	0.15	https://ftp.ncbi.nlm.nih.gov/genomes/all/GCF/000/018/445/GCF_000018445.1_ASM1844v1	2|Bacteria	1224|Pseudomonadota	1236|Gammaproteobacteria	2887326|Moraxellales	468|Moraxellaceae	469|Acinetobacter	470|Acinetobacter baumannii	TRUE	TRUE	FALSE	FALSE
GCF_000018465.1	436308	338192	Nitrosopumilus maritimus SCM1	strain=SCM1	Complete Genome	99.63	0.03	https://ftp.ncbi.nlm.nih.gov/genomes/all/GCF/000/018/465/GCF_000018465.1_ASM1846v1	2157|Archaea	651137|Nitrososphaerota	1643678|Nitrososphaeria	31932|Nitrosopumilales	338190|Nitrosopumilaceae	338191|Nitrosopumilus	338192|Nitrosopumilus maritimus	TRUE	TRUE	TRUE	TRUE
GCF_000018505.1	395019	87883	Burkholderia multivorans ATCC 17616	strain=ATCC 17616	Complete Genome	100	0.59	https://ftp.ncbi.nlm.nih.gov/genomes/all/GCF/000/018/505/GCF_000018505.1_ASM1850v1	2|Bacteria	1224|Pseudomonadota	28216|Betaproteobacteria	80840|Burkholderiales	119060|Burkholderiaceae	32008|Burkholderia	87883|Burkholderia multivorans	TRUE	TRUE	FALSE	FALSE
GCF_000018525.1	483179	36855	Brucella canis ATCC 23365	strain=ATCC 23365	Complete Genome	100	0.05	https://ftp.ncbi.nlm.nih.gov/genomes/all/GCF/000/018/525/GCF_000018525.1_ASM1852v1	2|Bacteria	1224|Pseudomonadota	28211|Alphaproteobacteria	356|Hyphomicrobiales	118882|Brucellaceae	234|Brucella	36855|Brucella canis	TRUE	TRUE	FALSE	FALSE
GCF_000018545.1	394	380	Sinorhizobium fredii NGR234	strain=NGR234	Complete Genome	100	1.16	https://ftp.ncbi.nlm.nih.gov/genomes/all/GCF/000/018/545/GCF_000018545.1_ASM1854v1	2|Bacteria	1224|Pseudomonadota	28211|Alphaproteobacteria	356|Hyphomicrobiales	82115|Rhizobiaceae	28105|Sinorhizobium	380|Sinorhizobium fredii	TRUE	TRUE	FALSE	FALSE
GCF_000018585.1	93059	1219	Prochlorococcus marinus str. MIT 9211	strain=MIT 9211	Chromosome	99.99	0.03	https://ftp.ncbi.nlm.nih.gov/genomes/all/GCF/000/018/585/GCF_000018585.1_ASM1858v1	2|Bacteria	1117|Cyanobacteriota	3028117|Cyanophyceae	1890424|Synechococcales	2881426|Prochlorococcaceae	1218|Prochlorococcus	1219|Prochlorococcus marinus	TRUE	FALSE	FALSE	FALSE
GCF_000018605.1	403833	69499	Petrotoga mobilis SJ95	strain=SJ95	Complete Genome	99.53	0.1	https://ftp.ncbi.nlm.nih.gov/genomes/all/GCF/000/018/605/GCF_000018605.1_ASM1860v1	2|Bacteria	200918|Thermotogota	188708|Thermotogae	1643947|Petrotogales	1643949|Petrotogaceae	28236|Petrotoga	69499|Petrotoga mobilis	TRUE	TRUE	TRUE	TRUE
GCF_000018625.1	41514	28901	Salmonella enterica subsp. arizonae serovar 62:z4,z23:-	strain=RSK2980	Complete Genome	100	0.13	https://ftp.ncbi.nlm.nih.gov/genomes/all/GCF/000/018/625/GCF_000018625.1_ASM1862v1	2|Bacteria	1224|Pseudomonadota	1236|Gammaproteobacteria	91347|Enterobacterales	543|Enterobacteriaceae	590|Salmonella	28901|Salmonella enterica	TRUE	TRUE	FALSE	FALSE
GCF_000018665.1	398578	80866	Delftia acidovorans SPH-1	strain=SPH-1	Complete Genome	100	0.03	https://ftp.ncbi.nlm.nih.gov/genomes/all/GCF/000/018/665/GCF_000018665.1_ASM1866v1	2|Bacteria	1224|Pseudomonadota	28216|Betaproteobacteria	80840|Burkholderiales	80864|Comamonadaceae	80865|Delftia	80866|Delftia acidovorans	TRUE	TRUE	FALSE	FALSE
GCF_000018685.1	357809	66219	Lachnoclostridium phytofermentans ISDg	strain=ISDg	Complete Genome	99.98	0.76	https://ftp.ncbi.nlm.nih.gov/genomes/all/GCF/000/018/685/GCF_000018685.1_ASM1868v1	2|Bacteria	1239|Bacillota	186801|Clostridia	186802|Eubacteriales	186803|Lachnospiraceae	1506553|Lachnoclostridium	66219|Lachnoclostridium phytofermentans	TRUE	TRUE	TRUE	TRUE
GCF_000018705.1	1016998	28901	Salmonella enterica subsp. enterica serovar Paratyphi B str. SPB7	strain=SPB7	Complete Genome	100	0.21	https://ftp.ncbi.nlm.nih.gov/genomes/all/GCF/000/018/705/GCF_000018705.1_ASM1870v1	2|Bacteria	1224|Pseudomonadota	1236|Gammaproteobacteria	91347|Enterobacterales	543|Enterobacteriaceae	590|Salmonella	28901|Salmonella enterica	TRUE	TRUE	FALSE	FALSE
GCF_000018725.1	430066	235	Brucella abortus S19	strain=S19	Complete Genome	100	0.41	https://ftp.ncbi.nlm.nih.gov/genomes/all/GCF/000/018/725/GCF_000018725.1_ASM1872v1	2|Bacteria	1224|Pseudomonadota	28211|Alphaproteobacteria	356|Hyphomicrobiales	118882|Brucellaceae	234|Brucella	235|Brucella abortus	TRUE	TRUE	FALSE	FALSE
GCF_000018745.1	360115	777	Coxiella burnetii RSA 331	strain=RSA 331	Complete Genome	99.99	0.01	https://ftp.ncbi.nlm.nih.gov/genomes/all/GCF/000/018/745/GCF_000018745.1_ASM1874v1	2|Bacteria	1224|Pseudomonadota	1236|Gammaproteobacteria	118969|Legionellales	118968|Coxiellaceae	776|Coxiella	777|Coxiella burnetii	TRUE	TRUE	FALSE	FALSE
GCF_000018765.1	399599	62322	Shewanella baltica OS195	strain=OS195	Complete Genome	100	0.31	https://ftp.ncbi.nlm.nih.gov/genomes/all/GCF/000/018/765/GCF_000018765.1_ASM1876v1	2|Bacteria	1224|Pseudomonadota	1236|Gammaproteobacteria	135622|Alteromonadales	267890|Shewanellaceae	22|Shewanella	62322|Shewanella baltica	TRUE	TRUE	FALSE	FALSE
GCF_000018785.1	441768	2148	Acholeplasma laidlawii PG-8A	strain=PG-8A	Complete Genome	99.99	0.34	https://ftp.ncbi.nlm.nih.gov/genomes/all/GCF/000/018/785/GCF_000018785.1_ASM1878v1	2|Bacteria	544448|Mycoplasmatota	31969|Mollicutes	186329|Acholeplasmatales	2146|Acholeplasmataceae	2147|Acholeplasma	2148|Acholeplasma laidlawii	TRUE	TRUE	FALSE	FALSE
GCF_000018805.1	349746	632	Yersinia pestis Angola	strain=Angola	Complete Genome	100	0.39	https://ftp.ncbi.nlm.nih.gov/genomes/all/GCF/000/018/805/GCF_000018805.1_ASM1880v1	2|Bacteria	1224|Pseudomonadota	1236|Gammaproteobacteria	91347|Enterobacterales	1903411|Yersiniaceae	629|Yersinia	632|Yersinia pestis	TRUE	TRUE	FALSE	FALSE
GCF_000018825.1	315730	1405	Bacillus mycoides KBAB4	strain=KBAB4	Complete Genome	100	0.25	https://ftp.ncbi.nlm.nih.gov/genomes/all/GCF/000/018/825/GCF_000018825.1_ASM1882v1	2|Bacteria	1239|Bacillota	91061|Bacilli	1385|Bacillales	186817|Bacillaceae	1386|Bacillus	1405|Bacillus mycoides	TRUE	TRUE	FALSE	FALSE
GCF_000018845.1	419610	408	Methylorubrum extorquens PA1	strain=PA1	Complete Genome	100	0.5	https://ftp.ncbi.nlm.nih.gov/genomes/all/GCF/000/018/845/GCF_000018845.1_ASM1884v1	2|Bacteria	1224|Pseudomonadota	28211|Alphaproteobacteria	356|Hyphomicrobiales	119045|Methylobacteriaceae	2282523|Methylorubrum	408|Methylorubrum extorquens	TRUE	TRUE	FALSE	FALSE
GCF_000018865.1	324602	1108	Chloroflexus aurantiacus J-10-fl	strain=J-10-fl	Complete Genome	99.96	0.49	https://ftp.ncbi.nlm.nih.gov/genomes/all/GCF/000/018/865/GCF_000018865.1_ASM1886v1	2|Bacteria	200795|Chloroflexota	32061|Chloroflexia	32064|Chloroflexales	1106|Chloroflexaceae	1107|Chloroflexus	1108|Chloroflexus aurantiacus	TRUE	TRUE	TRUE	TRUE
GCF_000018885.1	288705	1646	Renibacterium salmoninarum ATCC 33209	strain=ATCC 33209	Complete Genome	99.88	1.26	https://ftp.ncbi.nlm.nih.gov/genomes/all/GCF/000/018/885/GCF_000018885.1_ASM1888v1	2|Bacteria	201174|Actinomycetota	1760|Actinomycetes	85006|Micrococcales	1268|Micrococcaceae	1645|Renibacterium	1646|Renibacterium salmoninarum	TRUE	TRUE	TRUE	TRUE
GCF_000018905.1	470137	29461	Brucella suis ATCC 23445	strain=ATCC 23445	Complete Genome	100	0.1	https://ftp.ncbi.nlm.nih.gov/genomes/all/GCF/000/018/905/GCF_000018905.1_ASM1890v1	2|Bacteria	1224|Pseudomonadota	28211|Alphaproteobacteria	356|Hyphomicrobiales	118882|Brucellaceae	234|Brucella	29461|Brucella suis	TRUE	TRUE	FALSE	FALSE
GCF_000018945.1	309803	2337	Thermotoga neapolitana DSM 4359	strain=DSM 4359	Complete Genome	99.99	0.67	https://ftp.ncbi.nlm.nih.gov/genomes/all/GCF/000/018/945/GCF_000018945.1_ASM1894v1	2|Bacteria	200918|Thermotogota	188708|Thermotogae	2419|Thermotogales	188709|Thermotogaceae	2335|Thermotoga	2337|Thermotoga neapolitana	TRUE	TRUE	TRUE	TRUE
GCF_000018965.1	488221	1313	Streptococcus pneumoniae 70585	strain=70585	Complete Genome	100	0.61	https://ftp.ncbi.nlm.nih.gov/genomes/all/GCF/000/018/965/GCF_000018965.1_ASM1896v1	2|Bacteria	1239|Bacillota	91061|Bacilli	186826|Lactobacillales	1300|Streptococcaceae	1301|Streptococcus	1313|Streptococcus pneumoniae	TRUE	TRUE	FALSE	FALSE
GCF_000018985.1	488222	1313	Streptococcus pneumoniae JJA	strain=JJA	Complete Genome	100	0.45	https://ftp.ncbi.nlm.nih.gov/genomes/all/GCF/000/018/985/GCF_000018985.1_ASM1898v1	2|Bacteria	1239|Bacillota	91061|Bacilli	186826|Lactobacillales	1300|Streptococcaceae	1301|Streptococcus	1313|Streptococcus pneumoniae	TRUE	TRUE	FALSE	FALSE
GCF_000019005.1	488223	1313	Streptococcus pneumoniae P1031	strain=P1031	Complete Genome	100	0.1	https://ftp.ncbi.nlm.nih.gov/genomes/all/GCF/000/019/005/GCF_000019005.1_ASM1900v1	2|Bacteria	1239|Bacillota	91061|Bacilli	186826|Lactobacillales	1300|Streptococcaceae	1301|Streptococcus	1313|Streptococcus pneumoniae	TRUE	TRUE	FALSE	FALSE
GCF_000019025.1	487213	1313	Streptococcus pneumoniae Taiwan19F-14	strain=Taiwan19F-14	Complete Genome	100	0.18	https://ftp.ncbi.nlm.nih.gov/genomes/all/GCF/000/019/025/GCF_000019025.1_ASM1902v1	2|Bacteria	1239|Bacillota	91061|Bacilli	186826|Lactobacillales	1300|Streptococcaceae	1301|Streptococcus	1313|Streptococcus pneumoniae	TRUE	TRUE	FALSE	FALSE
GCF_000019045.1	491915	33934	Anoxybacillus flavithermus WK1	strain=WK1	Complete Genome	100	0.05	https://ftp.ncbi.nlm.nih.gov/genomes/all/GCF/000/019/045/GCF_000019045.1_ASM1904v1	2|Bacteria	1239|Bacillota	91061|Bacilli	1385|Bacillales	186817|Bacillaceae	150247|Anoxybacillus	33934|Anoxybacillus flavithermus	TRUE	TRUE	TRUE	TRUE
GCF_000019065.1	399726	399726	Thermoanaerobacter sp. X514	strain=X514	Complete Genome	100	0.24	https://ftp.ncbi.nlm.nih.gov/genomes/all/GCF/000/019/065/GCF_000019065.1_ASM1906v1	2|Bacteria	1239|Bacillota	186801|Clostridia	68295|Thermoanaerobacterales	186814|Thermoanaerobacteraceae	1754|Thermoanaerobacter	399726|Thermoanaerobacter sp. X514	TRUE	TRUE	TRUE	TRUE
GCF_000019085.1	340099	496866	Thermoanaerobacter pseudethanolicus ATCC 33223	strain=ATCC 33223; 39E	Complete Genome	100	0.22	https://ftp.ncbi.nlm.nih.gov/genomes/all/GCF/000/019/085/GCF_000019085.1_ASM1908v1	2|Bacteria	1239|Bacillota	186801|Clostridia	68295|Thermoanaerobacterales	186814|Thermoanaerobacteraceae	1754|Thermoanaerobacter	496866|Thermoanaerobacter pseudethanolicus	TRUE	TRUE	TRUE	TRUE
GCF_000019125.1	76869	303	Pseudomonas putida GB-1	strain=GB-1	Complete Genome	100	0.28	https://ftp.ncbi.nlm.nih.gov/genomes/all/GCF/000/019/125/GCF_000019125.1_ASM1912v1	2|Bacteria	1224|Pseudomonadota	1236|Gammaproteobacteria	72274|Pseudomonadales	135621|Pseudomonadaceae	286|Pseudomonas	303|Pseudomonas putida	TRUE	TRUE	FALSE	FALSE
GCF_000019165.1	498761	35701	Heliomicrobium modesticaldum Ice1	strain=Ice1; ATCC 51547	Complete Genome	99.99	0.31	https://ftp.ncbi.nlm.nih.gov/genomes/all/GCF/000/019/165/GCF_000019165.1_ASM1916v1	2|Bacteria	1239|Bacillota	186801|Clostridia	186802|Eubacteriales	31984|Heliobacteriaceae	2831443|Heliomicrobium	35701|Heliomicrobium modesticaldum	TRUE	TRUE	TRUE	TRUE
GCF_000019185.1	458817	271098	Shewanella halifaxensis HAW-EB4	strain=HAW-EB4	Complete Genome	100	0.62	https://ftp.ncbi.nlm.nih.gov/genomes/all/GCF/000/019/185/GCF_000019185.1_ASM1918v1	2|Bacteria	1224|Pseudomonadota	1236|Gammaproteobacteria	135622|Alteromonadales	267890|Shewanellaceae	22|Shewanella	271098|Shewanella halifaxensis	TRUE	TRUE	TRUE	TRUE
GCF_000019205.1	306263	201	Campylobacter lari RM2100	strain=RM2100; ATCC BAA-1060D	Complete Genome	100	0.05	https://ftp.ncbi.nlm.nih.gov/genomes/all/GCF/000/019/205/GCF_000019205.1_ASM1920v1	2|Bacteria	29547|Campylobacterota	3031852|Epsilonproteobacteria	213849|Campylobacterales	72294|Campylobacteraceae	194|Campylobacter	201|Campylobacter lari	TRUE	TRUE	FALSE	FALSE
GCF_000019225.1	498211	155077	Cellvibrio japonicus Ueda107	strain=Ueda107	Complete Genome	100	0.14	https://ftp.ncbi.nlm.nih.gov/genomes/all/GCF/000/019/225/GCF_000019225.1_ASM1922v1	2|Bacteria	1224|Pseudomonadota	1236|Gammaproteobacteria	1706369|Cellvibrionales	1706371|Cellvibrionaceae	10|Cellvibrio	155077|Cellvibrio japonicus	TRUE	TRUE	TRUE	TRUE
GCF_000019245.4	1597	1597	Lacticaseibacillus paracasei	strain=Zhang	Complete Genome	99.98	0	https://ftp.ncbi.nlm.nih.gov/genomes/all/GCF/000/019/245/GCF_000019245.4_ASM1924v3	2|Bacteria	1239|Bacillota	91061|Bacilli	186826|Lactobacillales	33958|Lactobacillaceae	2759736|Lacticaseibacillus	1597|Lacticaseibacillus paracasei	TRUE	TRUE	FALSE	FALSE
GCF_000019265.1	487214	1313	Streptococcus pneumoniae Hungary19A-6	strain=Hungary19A-6	Complete Genome	100	0.21	https://ftp.ncbi.nlm.nih.gov/genomes/all/GCF/000/019/265/GCF_000019265.1_ASM1926v1	2|Bacteria	1239|Bacillota	91061|Bacilli	186826|Lactobacillales	1300|Streptococcaceae	1301|Streptococcus	1313|Streptococcus pneumoniae	TRUE	TRUE	FALSE	FALSE
GCF_000019305.1	498213	1491	Clostridium botulinum B1 str. Okra	strain=Okra	Complete Genome	100	1.07	https://ftp.ncbi.nlm.nih.gov/genomes/all/GCF/000/019/305/GCF_000019305.1_ASM1930v1	2|Bacteria	1239|Bacillota	186801|Clostridia	186802|Eubacteriales	31979|Clostridiaceae	1485|Clostridium	1491|Clostridium botulinum	TRUE	TRUE	FALSE	FALSE
GCF_000019325.1	405440	2371	Xylella fastidiosa M12	strain=M12	Complete Genome	100	0.01	https://ftp.ncbi.nlm.nih.gov/genomes/all/GCF/000/019/325/GCF_000019325.1_ASM1932v1	2|Bacteria	1224|Pseudomonadota	1236|Gammaproteobacteria	135614|Xanthomonadales	32033|Xanthomonadaceae	2370|Xylella	2371|Xylella fastidiosa	TRUE	TRUE	FALSE	FALSE
GCF_000019345.1	505682	134821	Ureaplasma parvum serovar 3 str. ATCC 27815	strain=ATCC 27815	Complete Genome	97.77	0.06	https://ftp.ncbi.nlm.nih.gov/genomes/all/GCF/000/019/345/GCF_000019345.1_ASM1934v1	2|Bacteria	544448|Mycoplasmatota	31969|Mollicutes	2085|Mycoplasmatales	2092|Mycoplasmataceae	2129|Ureaplasma	134821|Ureaplasma parvum	TRUE	TRUE	FALSE	FALSE
GCF_000019365.1	426117	426117	Methylobacterium sp. 4-46	strain=Apr-46	Complete Genome	99.99	0.74	https://ftp.ncbi.nlm.nih.gov/genomes/all/GCF/000/019/365/GCF_000019365.1_ASM1936v1	2|Bacteria	1224|Pseudomonadota	28211|Alphaproteobacteria	356|Hyphomicrobiales	119045|Methylobacteriaceae	407|Methylobacterium	426117|Methylobacterium sp. 4-46	TRUE	TRUE	TRUE	TRUE
GCF_000019385.1	481805	562	Escherichia coli ATCC 8739	strain=ATCC 8739	Complete Genome	100	0.02	https://ftp.ncbi.nlm.nih.gov/genomes/all/GCF/000/019/385/GCF_000019385.1_ASM1938v1	2|Bacteria	1224|Pseudomonadota	1236|Gammaproteobacteria	91347|Enterobacterales	543|Enterobacteriaceae	561|Escherichia	562|Escherichia coli	TRUE	TRUE	FALSE	FALSE
GCF_000019405.1	228400	731	Histophilus somni 2336	strain=2336	Complete Genome	100	0.15	https://ftp.ncbi.nlm.nih.gov/genomes/all/GCF/000/019/405/GCF_000019405.1_ASM1940v1	2|Bacteria	1224|Pseudomonadota	1236|Gammaproteobacteria	135625|Pasteurellales	712|Pasteurellaceae	214906|Histophilus	731|Histophilus somni	TRUE	TRUE	FALSE	FALSE
GCF_000019425.1	316385	562	Escherichia coli str. K-12 substr. DH10B	strain=K-12 substr. DH10B	Complete Genome	100	2.44	https://ftp.ncbi.nlm.nih.gov/genomes/all/GCF/000/019/425/GCF_000019425.1_ASM1942v1	2|Bacteria	1224|Pseudomonadota	1236|Gammaproteobacteria	91347|Enterobacterales	543|Enterobacteriaceae	561|Escherichia	562|Escherichia coli	TRUE	TRUE	FALSE	FALSE
GCF_000019485.1	32049	32049	Synechococcus sp. PCC 7002	strain=PCC 7002	Complete Genome	100	0.01	https://ftp.ncbi.nlm.nih.gov/genomes/all/GCF/000/019/485/GCF_000019485.1_ASM1948v1	2|Bacteria	1117|Cyanobacteriota	3028117|Cyanophyceae	1890424|Synechococcales	1890426|Synechococcaceae	1129|Synechococcus	32049|Synechococcus sp. PCC 7002	TRUE	TRUE	TRUE	TRUE
GCF_000019505.1	406425	2978683	Burkholderia orbicola MC0-3	strain=MC0-3	Complete Genome	100	0.34	https://ftp.ncbi.nlm.nih.gov/genomes/all/GCF/000/019/505/GCF_000019505.1_ASM1950v1	2|Bacteria	1224|Pseudomonadota	28216|Betaproteobacteria	80840|Burkholderiales	119060|Burkholderiaceae	32008|Burkholderia	2978683|Burkholderia orbicola	TRUE	TRUE	TRUE	TRUE
GCF_000019525.1	392500	60961	Shewanella woodyi ATCC 51908	strain=ATCC 51908	Complete Genome	100	0.72	https://ftp.ncbi.nlm.nih.gov/genomes/all/GCF/000/019/525/GCF_000019525.1_ASM1952v1	2|Bacteria	1224|Pseudomonadota	1236|Gammaproteobacteria	135622|Alteromonadales	267890|Shewanellaceae	22|Shewanella	60961|Shewanella woodyi	TRUE	TRUE	TRUE	TRUE
GCF_000019545.1	498214	1491	Clostridium botulinum A3 str. Loch Maree	strain=Loch Maree	Complete Genome	100	1.13	https://ftp.ncbi.nlm.nih.gov/genomes/all/GCF/000/019/545/GCF_000019545.1_ASM1954v1	2|Bacteria	1239|Bacillota	186801|Clostridia	186802|Eubacteriales	31979|Clostridiaceae	1485|Clostridium	1491|Clostridium botulinum	TRUE	TRUE	FALSE	FALSE
GCF_000019565.1	244366	244366	Klebsiella variicola	strain=342	Complete Genome	100	0.24	https://ftp.ncbi.nlm.nih.gov/genomes/all/GCF/000/019/565/GCF_000019565.1_ASM1956v1	2|Bacteria	1224|Pseudomonadota	1236|Gammaproteobacteria	91347|Enterobacterales	543|Enterobacteriaceae	570|Klebsiella	244366|Klebsiella variicola	TRUE	TRUE	FALSE	FALSE
GCF_000019585.2	360094	347	Xanthomonas oryzae pv. oryzae PXO99A	strain=PXO99A	Complete Genome	100	7.75	https://ftp.ncbi.nlm.nih.gov/genomes/all/GCF/000/019/585/GCF_000019585.2_ASM1958v2	2|Bacteria	1224|Pseudomonadota	1236|Gammaproteobacteria	135614|Xanthomonadales	32033|Xanthomonadaceae	338|Xanthomonas	347|Xanthomonas oryzae	TRUE	TRUE	FALSE	FALSE
GCF_000019605.1	374847	498846	Candidatus Korarchaeum cryptofilum OPF8	na	Complete Genome	99.71	0.87	https://ftp.ncbi.nlm.nih.gov/genomes/all/GCF/000/019/605/GCF_000019605.1_ASM1960v1	2157|Archaea	51967|Candidatus Korarchaeota	0|unclassified Candidatus Korarchaeota class	0|unclassified Candidatus Korarchaeota order	0|unclassified Candidatus Korarchaeota family	498845|Candidatus Korarchaeum	498846|Candidatus Korarchaeum cryptofilum	TRUE	TRUE	TRUE	TRUE
GCF_000019625.1	126740	126740	Thermotoga sp. RQ2	strain=RQ2	Complete Genome	100	0.99	https://ftp.ncbi.nlm.nih.gov/genomes/all/GCF/000/019/625/GCF_000019625.1_ASM1962v1	2|Bacteria	200918|Thermotogota	188708|Thermotogae	2419|Thermotogales	188709|Thermotogaceae	2335|Thermotoga	126740|Thermotoga sp. RQ2	TRUE	TRUE	TRUE	TRUE
GCF_000019645.1	439855	562	Escherichia coli SMS-3-5	strain=SMS-3-5	Complete Genome	100	0.71	https://ftp.ncbi.nlm.nih.gov/genomes/all/GCF/000/019/645/GCF_000019645.1_ASM1964v1	2|Bacteria	1224|Pseudomonadota	1236|Gammaproteobacteria	91347|Enterobacterales	543|Enterobacteriaceae	561|Escherichia	562|Escherichia coli	TRUE	TRUE	FALSE	FALSE
GCF_000019665.1	481448	511746	Methylacidiphilum infernorum V4	strain=V4	Complete Genome	99.97	0.77	https://ftp.ncbi.nlm.nih.gov/genomes/all/GCF/000/019/665/GCF_000019665.1_ASM1966v1	2|Bacteria	74201|Verrucomicrobiota	1955630|Methylacidiphilae	717963|Methylacidiphilales	717964|Methylacidiphilaceae	511745|Methylacidiphilum	511746|Methylacidiphilum infernorum	TRUE	TRUE	TRUE	TRUE
GCF_000019705.1	412418	44449	Borrelia recurrentis A1	strain=A1	Complete Genome	98.65	0.45	https://ftp.ncbi.nlm.nih.gov/genomes/all/GCF/000/019/705/GCF_000019705.1_ASM1970v1	2|Bacteria	203691|Spirochaetota	203692|Spirochaetia	136|Spirochaetales	1643685|Borreliaceae	138|Borrelia	44449|Borrelia recurrentis	TRUE	TRUE	TRUE	TRUE
GCF_000019725.1	426355	31998	Methylobacterium radiotolerans JCM 2831	strain=JCM 2831	Complete Genome	100	0.4	https://ftp.ncbi.nlm.nih.gov/genomes/all/GCF/000/019/725/GCF_000019725.1_ASM1972v1	2|Bacteria	1224|Pseudomonadota	28211|Alphaproteobacteria	356|Hyphomicrobiales	119045|Methylobacteriaceae	407|Methylobacterium	31998|Methylobacterium radiotolerans	TRUE	TRUE	TRUE	TRUE
GCF_000019765.1	405441	2371	Xylella fastidiosa M23	strain=M23	Complete Genome	100	0.03	https://ftp.ncbi.nlm.nih.gov/genomes/all/GCF/000/019/765/GCF_000019765.1_ASM1976v1	2|Bacteria	1224|Pseudomonadota	1236|Gammaproteobacteria	135614|Xanthomonadales	32033|Xanthomonadaceae	2370|Xylella	2371|Xylella fastidiosa	TRUE	TRUE	FALSE	FALSE
GCF_000019785.1	395495	34029	Leptothrix cholodnii SP-6	strain=SP-6	Complete Genome	99.98	0.14	https://ftp.ncbi.nlm.nih.gov/genomes/all/GCF/000/019/785/GCF_000019785.1_ASM1978v1	2|Bacteria	1224|Pseudomonadota	28216|Betaproteobacteria	80840|Burkholderiales	2975441|Sphaerotilaceae	88|Leptothrix	34029|Leptothrix cholodnii	TRUE	TRUE	TRUE	TRUE
GCF_000019805.1	444157	70771	Pyrobaculum neutrophilum V24Sta	strain=V24Sta	Complete Genome	99.98	0.14	https://ftp.ncbi.nlm.nih.gov/genomes/all/GCF/000/019/805/GCF_000019805.1_ASM1980v1	2157|Archaea	28889|Thermoproteota	183924|Thermoprotei	2266|Thermoproteales	2267|Thermoproteaceae	2276|Pyrobaculum	70771|Pyrobaculum neutrophilum	TRUE	TRUE	TRUE	TRUE
GCF_000019825.1	512566	1313	Streptococcus pneumoniae G54	strain=G54	Complete Genome	100	1.02	https://ftp.ncbi.nlm.nih.gov/genomes/all/GCF/000/019/825/GCF_000019825.1_ASM1982v1	2|Bacteria	1239|Bacillota	91061|Bacilli	186826|Lactobacillales	1300|Streptococcaceae	1301|Streptococcus	1313|Streptococcus pneumoniae	TRUE	TRUE	FALSE	FALSE
GCF_000019845.1	395963	533	Beijerinckia indica subsp. indica ATCC 9039	strain=ATCC 9039	Complete Genome	99.99	0.63	https://ftp.ncbi.nlm.nih.gov/genomes/all/GCF/000/019/845/GCF_000019845.1_ASM1984v1	2|Bacteria	1224|Pseudomonadota	28211|Alphaproteobacteria	356|Hyphomicrobiales	45404|Beijerinckiaceae	532|Beijerinckia	533|Beijerinckia indica	TRUE	TRUE	TRUE	TRUE
GCF_000019865.1	434923	777	Coxiella burnetii CbuG_Q212	strain=CbuG_Q212	Complete Genome	99.91	0	https://ftp.ncbi.nlm.nih.gov/genomes/all/GCF/000/019/865/GCF_000019865.1_ASM1986v1	2|Bacteria	1224|Pseudomonadota	1236|Gammaproteobacteria	118969|Legionellales	118968|Coxiellaceae	776|Coxiella	777|Coxiella burnetii	TRUE	TRUE	FALSE	FALSE
GCF_000019885.1	434924	777	Coxiella burnetii CbuK_Q154	strain=CbuK_Q154	Complete Genome	99.97	0.03	https://ftp.ncbi.nlm.nih.gov/genomes/all/GCF/000/019/885/GCF_000019885.1_ASM1988v1	2|Bacteria	1224|Pseudomonadota	1236|Gammaproteobacteria	118969|Legionellales	118968|Coxiellaceae	776|Coxiella	777|Coxiella burnetii	TRUE	TRUE	FALSE	FALSE
GCF_000019905.1	262543	332410	Exiguobacterium sibiricum 255-15	strain=255-15	Complete Genome	100	0.09	https://ftp.ncbi.nlm.nih.gov/genomes/all/GCF/000/019/905/GCF_000019905.1_ASM1990v1	2|Bacteria	1239|Bacillota	91061|Bacilli	1385|Bacillales	0|unclassified Bacillales family	33986|Exiguobacterium	332410|Exiguobacterium sibiricum	TRUE	TRUE	TRUE	TRUE
GCF_000019925.1	398577	152480	Burkholderia ambifaria MC40-6	strain=MC40-6	Complete Genome	100	0.01	https://ftp.ncbi.nlm.nih.gov/genomes/all/GCF/000/019/925/GCF_000019925.1_ASM1992v1	2|Bacteria	1224|Pseudomonadota	28216|Betaproteobacteria	80840|Burkholderiales	119060|Burkholderiaceae	32008|Burkholderia	152480|Burkholderia ambifaria	TRUE	TRUE	TRUE	TRUE
GCF_000019945.1	441620	223967	Methylorubrum populi BJ001	strain=BJ001	Complete Genome	100	0.4	https://ftp.ncbi.nlm.nih.gov/genomes/all/GCF/000/019/945/GCF_000019945.1_ASM1994v1	2|Bacteria	1224|Pseudomonadota	28211|Alphaproteobacteria	356|Hyphomicrobiales	119045|Methylobacteriaceae	2282523|Methylorubrum	223967|Methylorubrum populi	TRUE	TRUE	FALSE	FALSE
GCF_000019965.1	452637	107709	Opitutus terrae PB90-1	strain=PB90-1	Complete Genome	100	0.23	https://ftp.ncbi.nlm.nih.gov/genomes/all/GCF/000/019/965/GCF_000019965.1_ASM1996v1	2|Bacteria	74201|Verrucomicrobiota	414999|Opitutae	415000|Opitutales	134623|Opitutaceae	178440|Opitutus	107709|Opitutus terrae	TRUE	TRUE	TRUE	TRUE
GCF_000019985.1	516950	1313	Streptococcus pneumoniae CGSP14	strain=CGSP14	Complete Genome	100	2.23	https://ftp.ncbi.nlm.nih.gov/genomes/all/GCF/000/019/985/GCF_000019985.1_ASM1998v1	2|Bacteria	1239|Bacillota	91061|Bacilli	186826|Lactobacillales	1300|Streptococcaceae	1301|Streptococcus	1313|Streptococcus pneumoniae	TRUE	TRUE	FALSE	FALSE
GCF_000020005.1	457570	375929	Natranaerobius thermophilus JW/NM-WN-LF	strain=JW/NM-WN-LF	Complete Genome	99.98	1.13	https://ftp.ncbi.nlm.nih.gov/genomes/all/GCF/000/020/005/GCF_000020005.1_ASM2000v1	2|Bacteria	1239|Bacillota	186801|Clostridia	485256|Natranaerobiales	485255|Natranaerobiaceae	375928|Natranaerobius	375929|Natranaerobius thermophilus	TRUE	TRUE	TRUE	TRUE
GCF_000020025.1	63737	272131	Nostoc punctiforme PCC 73102	strain=ATCC 29133; PCC 73102	Complete Genome	100	0.05	https://ftp.ncbi.nlm.nih.gov/genomes/all/GCF/000/020/025/GCF_000020025.1_ASM2002v1	2|Bacteria	1117|Cyanobacteriota	3028117|Cyanophyceae	1161|Nostocales	1162|Nostocaceae	1177|Nostoc	272131|Nostoc punctiforme	TRUE	TRUE	TRUE	TRUE
GCF_000020045.1	391038	148447	Paraburkholderia phymatum STM815	strain=STM815	Complete Genome	100	0.81	https://ftp.ncbi.nlm.nih.gov/genomes/all/GCF/000/020/045/GCF_000020045.1_ASM2004v1	2|Bacteria	1224|Pseudomonadota	28216|Betaproteobacteria	80840|Burkholderiales	119060|Burkholderiaceae	1822464|Paraburkholderia	148447|Paraburkholderia phymatum	TRUE	TRUE	TRUE	TRUE
GCF_000020065.1	243272	2111	Metamycoplasma arthritidis 158L3-1	strain=158L3-1	Complete Genome	99.3	0	https://ftp.ncbi.nlm.nih.gov/genomes/all/GCF/000/020/065/GCF_000020065.1_ASM2006v1	2|Bacteria	544448|Mycoplasmatota	0|unclassified Mycoplasmatota class	2790996|Mycoplasmoidales	2895623|Metamycoplasmataceae	2895509|Metamycoplasma	2111|Metamycoplasma arthritidis	TRUE	TRUE	TRUE	FALSE
GCF_000020105.1	521006	485	Neisseria gonorrhoeae NCCP11945	strain=NCCP11945	Complete Genome	99.99	0.09	https://ftp.ncbi.nlm.nih.gov/genomes/all/GCF/000/020/105/GCF_000020105.1_ASM2010v1	2|Bacteria	1224|Pseudomonadota	28216|Betaproteobacteria	206351|Neisseriales	481|Neisseriaceae	482|Neisseria	485|Neisseria gonorrhoeae	TRUE	TRUE	FALSE	FALSE
GCF_000020125.1	398527	261302	Paraburkholderia phytofirmans PsJN	strain=PsJN	Complete Genome	100	1.15	https://ftp.ncbi.nlm.nih.gov/genomes/all/GCF/000/020/125/GCF_000020125.1_ASM2012v1	2|Bacteria	1224|Pseudomonadota	28216|Betaproteobacteria	80840|Burkholderiales	119060|Burkholderiaceae	1822464|Paraburkholderia	261302|Paraburkholderia phytofirmans	TRUE	TRUE	FALSE	FALSE
GCF_000020145.1	445932	423605	Elusimicrobium minutum Pei191	strain=Pei191	Complete Genome	97.23	0.17	https://ftp.ncbi.nlm.nih.gov/genomes/all/GCF/000/020/145/GCF_000020145.1_ASM2014v1	2|Bacteria	74152|Elusimicrobiota	641853|Elusimicrobia	641854|Elusimicrobiales	641876|Elusimicrobiaceae	423604|Elusimicrobium	423605|Elusimicrobium minutum	TRUE	TRUE	TRUE	TRUE
GCF_000020165.1	935198	1491	Clostridium botulinum B str. Eklund 17B (NRP)	strain=Eklund 17B	Complete Genome	100	0.15	https://ftp.ncbi.nlm.nih.gov/genomes/all/GCF/000/020/165/GCF_000020165.1_ASM2016v1	2|Bacteria	1239|Bacillota	186801|Clostridia	186802|Eubacteriales	31979|Clostridiaceae	1485|Clostridium	1491|Clostridium botulinum	TRUE	TRUE	FALSE	FALSE
GCF_000020185.1	344609	621	Shigella boydii CDC 3083-94	strain=BS512; CDC 3083-94	Complete Genome	100	0.37	https://ftp.ncbi.nlm.nih.gov/genomes/all/GCF/000/020/185/GCF_000020185.1_ASM2018v1	2|Bacteria	1224|Pseudomonadota	1236|Gammaproteobacteria	91347|Enterobacterales	543|Enterobacteriaceae	620|Shigella	621|Shigella boydii	TRUE	TRUE	FALSE	FALSE
GCF_000020225.1	349741	239935	Akkermansia muciniphila ATCC BAA-835	strain=ATCC BAA-835	Complete Genome	100	0.25	https://ftp.ncbi.nlm.nih.gov/genomes/all/GCF/000/020/225/GCF_000020225.1_ASM2022v1	2|Bacteria	74201|Verrucomicrobiota	203494|Verrucomicrobiae	48461|Verrucomicrobiales	1647988|Akkermansiaceae	239934|Akkermansia	239935|Akkermansia muciniphila	TRUE	TRUE	FALSE	FALSE
GCF_000020245.1	512562	210	Helicobacter pylori Shi470	strain=Shi470	Complete Genome	100	0.04	https://ftp.ncbi.nlm.nih.gov/genomes/all/GCF/000/020/245/GCF_000020245.1_ASM2024v1	2|Bacteria	29547|Campylobacterota	3031852|Epsilonproteobacteria	213849|Campylobacterales	72293|Helicobacteraceae	209|Helicobacter	210|Helicobacter pylori	TRUE	TRUE	FALSE	FALSE
GCF_000020265.1	491916	29449	Rhizobium etli CIAT 652	strain=CIAT 652	Complete Genome	100	0.08	https://ftp.ncbi.nlm.nih.gov/genomes/all/GCF/000/020/265/GCF_000020265.1_ASM2026v1	2|Bacteria	1224|Pseudomonadota	28211|Alphaproteobacteria	356|Hyphomicrobiales	82115|Rhizobiaceae	379|Rhizobium	29449|Rhizobium etli	TRUE	TRUE	FALSE	FALSE
GCF_000020285.1	508767	1491	Clostridium botulinum E3 str. Alaska E43	strain=Alaska E43	Complete Genome	99.99	0.46	https://ftp.ncbi.nlm.nih.gov/genomes/all/GCF/000/020/285/GCF_000020285.1_ASM2028v1	2|Bacteria	1239|Bacillota	186801|Clostridia	186802|Eubacteriales	31979|Clostridiaceae	1485|Clostridium	1491|Clostridium botulinum	TRUE	TRUE	FALSE	FALSE
GCF_000020305.1	320483	770	Anaplasma marginale str. Florida	strain=Florida	Complete Genome	99.98	0.78	https://ftp.ncbi.nlm.nih.gov/genomes/all/GCF/000/020/305/GCF_000020305.1_ASM2030v1	2|Bacteria	1224|Pseudomonadota	28211|Alphaproteobacteria	766|Rickettsiales	942|Anaplasmataceae	768|Anaplasma	770|Anaplasma marginale	TRUE	TRUE	FALSE	FALSE
GCF_000020325.1	436114	436114	Sulfurihydrogenibium sp. YO3AOP1	strain=YO3AOP1	Complete Genome	99.98	0.22	https://ftp.ncbi.nlm.nih.gov/genomes/all/GCF/000/020/325/GCF_000020325.1_ASM2032v1	2|Bacteria	200783|Aquificota	187857|Aquificae	32069|Aquificales	224027|Hydrogenothermaceae	212790|Sulfurihydrogenibium	436114|Sulfurihydrogenibium sp. YO3AOP1	TRUE	TRUE	TRUE	TRUE
GCF_000020345.1	515621	1491	Clostridium botulinum Ba4 str. 657	strain=657	Complete Genome	100	1.17	https://ftp.ncbi.nlm.nih.gov/genomes/all/GCF/000/020/345/GCF_000020345.1_ASM2034v1	2|Bacteria	1239|Bacillota	186801|Clostridia	186802|Eubacteriales	31979|Clostridiaceae	1485|Clostridium	1491|Clostridium botulinum	TRUE	TRUE	FALSE	FALSE
GCF_000020365.1	177437	2296	Desulforapulum autotrophicum HRM2	strain=HRM2	Complete Genome	100	3.94	https://ftp.ncbi.nlm.nih.gov/genomes/all/GCF/000/020/365/GCF_000020365.1_ASM2036v1	2|Bacteria	200940|Thermodesulfobacteriota	3024418|Desulfobacteria	213118|Desulfobacterales	213119|Desulfobacteraceae	2904687|Desulforapulum	2296|Desulforapulum autotrophicum	TRUE	TRUE	TRUE	TRUE
GCF_000020385.1	398767	313985	Trichlorobacter lovleyi SZ	strain=SZ	Complete Genome	100	0.45	https://ftp.ncbi.nlm.nih.gov/genomes/all/GCF/000/020/385/GCF_000020385.1_ASM2038v1	2|Bacteria	200940|Thermodesulfobacteriota	3031651|Desulfuromonadia	3031668|Geobacterales	213422|Geobacteraceae	115782|Trichlorobacter	313985|Trichlorobacter lovleyi	TRUE	TRUE	TRUE	TRUE
GCF_000020405.1	537457	715	Actinobacillus pleuropneumoniae serovar 7 str. AP76	strain=AP76	Complete Genome	100	0.61	https://ftp.ncbi.nlm.nih.gov/genomes/all/GCF/000/020/405/GCF_000020405.1_ASM2040v1	2|Bacteria	1224|Pseudomonadota	1236|Gammaproteobacteria	135625|Pasteurellales	712|Pasteurellaceae	713|Actinobacillus	715|Actinobacillus pleuropneumoniae	TRUE	TRUE	FALSE	FALSE
GCF_000020425.1	391904	216816	Bifidobacterium longum subsp. infantis ATCC 15697 = JCM 1222 = DSM 20088	strain=ATCC 15697	Complete Genome	99.98	1.15	https://ftp.ncbi.nlm.nih.gov/genomes/all/GCF/000/020/425/GCF_000020425.1_ASM2042v1	2|Bacteria	201174|Actinomycetota	1760|Actinomycetes	85004|Bifidobacteriales	31953|Bifidobacteriaceae	1678|Bifidobacterium	216816|Bifidobacterium longum	TRUE	TRUE	FALSE	FALSE
GCF_000020445.1	395960	1076	Rhodopseudomonas palustris TIE-1	strain=TIE-1	Complete Genome	100	0.31	https://ftp.ncbi.nlm.nih.gov/genomes/all/GCF/000/020/445/GCF_000020445.1_ASM2044v1	2|Bacteria	1224|Pseudomonadota	28211|Alphaproteobacteria	356|Hyphomicrobiales	41294|Nitrobacteraceae	1073|Rhodopseudomonas	1076|Rhodopseudomonas palustris	TRUE	TRUE	FALSE	FALSE
GCF_000020465.1	290315	1092	Chlorobium limicola DSM 245	strain=DSM 245	Complete Genome	99.99	0.16	https://ftp.ncbi.nlm.nih.gov/genomes/all/GCF/000/020/465/GCF_000020465.1_ASM2046v1	2|Bacteria	1090|Chlorobiota	191410|Chlorobiia	191411|Chlorobiales	191412|Chlorobiaceae	1091|Chlorobium	1092|Chlorobium limicola	TRUE	TRUE	TRUE	TRUE
GCF_000020485.1	373903	31909	Halothermothrix orenii H 168	strain=H 168	Complete Genome	99.99	1.02	https://ftp.ncbi.nlm.nih.gov/genomes/all/GCF/000/020/485/GCF_000020485.1_ASM2048v1	2|Bacteria	1239|Bacillota	186801|Clostridia	53433|Halanaerobiales	3046412|Halothermotrichaceae	32636|Halothermothrix	31909|Halothermothrix orenii	TRUE	TRUE	TRUE	TRUE
GCF_000020505.1	517417	274539	Chlorobaculum parvum NCIB 8327	strain=NCIB 8327	Complete Genome	99.94	0.12	https://ftp.ncbi.nlm.nih.gov/genomes/all/GCF/000/020/505/GCF_000020505.1_ASM2050v1	2|Bacteria	1090|Chlorobiota	191410|Chlorobiia	191411|Chlorobiales	191412|Chlorobiaceae	256319|Chlorobaculum	274539|Chlorobaculum parvum	TRUE	TRUE	TRUE	TRUE
GCF_000020525.1	517418	100716	Chloroherpeton thalassium ATCC 35110	strain=ATCC 35110	Complete Genome	99.88	0	https://ftp.ncbi.nlm.nih.gov/genomes/all/GCF/000/020/525/GCF_000020525.1_ASM2052v1	2|Bacteria	1090|Chlorobiota	191410|Chlorobiia	191411|Chlorobiales	2968741|Chloroherpetonaceae	100715|Chloroherpeton	100716|Chloroherpeton thalassium	TRUE	TRUE	TRUE	TRUE
GCF_000020565.1	452471	281120	Candidatus Amoebophilus asiaticus 5a2	strain=5a2	Complete Genome	99.55	1.58	https://ftp.ncbi.nlm.nih.gov/genomes/all/GCF/000/020/565/GCF_000020565.1_ASM2056v1	2|Bacteria	976|Bacteroidota	768503|Cytophagia	768507|Cytophagales	1501348|Amoebophilaceae	281119|Candidatus Amoebophilus	281120|Candidatus Amoebophilus asiaticus	TRUE	TRUE	TRUE	TRUE
GCF_000020585.3	1774373	314275	Alteromonas mediterranea DE	strain=DE	Complete Genome	100	0.65	https://ftp.ncbi.nlm.nih.gov/genomes/all/GCF/000/020/585/GCF_000020585.3_ASM2058v3	2|Bacteria	1224|Pseudomonadota	1236|Gammaproteobacteria	135622|Alteromonadales	72275|Alteromonadaceae	226|Alteromonas	314275|Alteromonas mediterranea	TRUE	TRUE	FALSE	FALSE
GCF_000020625.1	290512	1102	Prosthecochloris aestuarii DSM 271	strain=DSM 271	Complete Genome	99.99	0.43	https://ftp.ncbi.nlm.nih.gov/genomes/all/GCF/000/020/625/GCF_000020625.1_ASM2062v1	2|Bacteria	1090|Chlorobiota	191410|Chlorobiia	191411|Chlorobiales	191412|Chlorobiaceae	1101|Prosthecochloris	1102|Prosthecochloris aestuarii	TRUE	TRUE	TRUE	TRUE
GCF_000020645.1	324925	34090	Pelodictyon phaeoclathratiforme BU-1	strain=BU-1	Complete Genome	99.99	0.32	https://ftp.ncbi.nlm.nih.gov/genomes/all/GCF/000/020/645/GCF_000020645.1_ASM2064v1	2|Bacteria	1090|Chlorobiota	191410|Chlorobiia	191411|Chlorobiales	191412|Chlorobiaceae	1099|Pelodictyon	34090|Pelodictyon phaeoclathratiforme	TRUE	TRUE	TRUE	TRUE
GCF_000020665.1	391008	40324	Stenotrophomonas maltophilia R551-3	strain=R551-3	Complete Genome	100	0.29	https://ftp.ncbi.nlm.nih.gov/genomes/all/GCF/000/020/665/GCF_000020665.1_ASM2066v1	2|Bacteria	1224|Pseudomonadota	1236|Gammaproteobacteria	135614|Xanthomonadales	32033|Xanthomonadaceae	40323|Stenotrophomonas	40324|Stenotrophomonas maltophilia	TRUE	TRUE	FALSE	FALSE
GCF_000020685.1	546414	310783	Deinococcus deserti VCD115	strain=VCD115	Complete Genome	99.91	0.16	https://ftp.ncbi.nlm.nih.gov/genomes/all/GCF/000/020/685/GCF_000020685.1_ASM2068v1	2|Bacteria	1297|Deinococcota	188787|Deinococci	118964|Deinococcales	183710|Deinococcaceae	1298|Deinococcus	310783|Deinococcus deserti	TRUE	TRUE	TRUE	TRUE
GCF_000020705.1	454169	28901	Salmonella enterica subsp. enterica serovar Heidelberg str. SL476	strain=SL476	Complete Genome	100	0.23	https://ftp.ncbi.nlm.nih.gov/genomes/all/GCF/000/020/705/GCF_000020705.1_ASM2070v1	2|Bacteria	1224|Pseudomonadota	1236|Gammaproteobacteria	91347|Enterobacterales	543|Enterobacteriaceae	590|Salmonella	28901|Salmonella enterica	TRUE	TRUE	FALSE	FALSE
GCF_000020725.1	404380	225194	Citrifermentans bemidjiense Bem	strain=Bem	Complete Genome	100	0.89	https://ftp.ncbi.nlm.nih.gov/genomes/all/GCF/000/020/725/GCF_000020725.1_ASM2072v1	2|Bacteria	200940|Thermodesulfobacteriota	3031651|Desulfuromonadia	3031668|Geobacterales	213422|Geobacteraceae	2883512|Citrifermentans	225194|Citrifermentans bemidjiense	TRUE	TRUE	TRUE	TRUE
GCF_000020745.1	439843	28901	Salmonella enterica subsp. enterica serovar Schwarzengrund str. CVM19633	strain=CVM19633	Complete Genome	100	0.39	https://ftp.ncbi.nlm.nih.gov/genomes/all/GCF/000/020/745/GCF_000020745.1_ASM2074v1	2|Bacteria	1224|Pseudomonadota	1236|Gammaproteobacteria	91347|Enterobacterales	543|Enterobacteriaceae	590|Salmonella	28901|Salmonella enterica	TRUE	TRUE	FALSE	FALSE
GCF_000020765.1	552526	1336	Streptococcus equi subsp. zooepidemicus MGCS10565	strain=MGCS10565; ATCC BAA1716	Complete Genome	100	0.53	https://ftp.ncbi.nlm.nih.gov/genomes/all/GCF/000/020/765/GCF_000020765.1_ASM2076v1	2|Bacteria	1239|Bacillota	91061|Bacilli	186826|Lactobacillales	1300|Streptococcaceae	1301|Streptococcus	1336|Streptococcus equi	TRUE	TRUE	FALSE	FALSE
GCF_000020805.1	447217	447217	Anaeromyxobacter sp. K	strain=K	Complete Genome	100	0.37	https://ftp.ncbi.nlm.nih.gov/genomes/all/GCF/000/020/805/GCF_000020805.1_ASM2080v1	2|Bacteria	2818505|Myxococcota	32015|Myxococcia	29|Myxococcales	1524215|Anaeromyxobacteraceae	161492|Anaeromyxobacter	447217|Anaeromyxobacter sp. K	TRUE	TRUE	TRUE	TRUE
GCF_000020825.1	380394	920	Acidithiobacillus ferrooxidans ATCC 53993	strain=ATCC 53993	Complete Genome	100	0.83	https://ftp.ncbi.nlm.nih.gov/genomes/all/GCF/000/020/825/GCF_000020825.1_ASM2082v1	2|Bacteria	1224|Pseudomonadota	1807140|Acidithiobacillia	225057|Acidithiobacillales	225058|Acidithiobacillaceae	119977|Acidithiobacillus	920|Acidithiobacillus ferrooxidans	TRUE	TRUE	FALSE	FALSE
GCF_000020845.1	388396	668	Aliivibrio fischeri MJ11	strain=MJ11	Chromosome	100	0.07	https://ftp.ncbi.nlm.nih.gov/genomes/all/GCF/000/020/845/GCF_000020845.1_ASM2084v1	2|Bacteria	1224|Pseudomonadota	1236|Gammaproteobacteria	135623|Vibrionales	641|Vibrionaceae	511678|Aliivibrio	668|Aliivibrio fischeri	TRUE	FALSE	FALSE	FALSE
GCF_000020865.1	498217	636	Edwardsiella tarda EIB202	strain=EIB202	Complete Genome	100	0.82	https://ftp.ncbi.nlm.nih.gov/genomes/all/GCF/000/020/865/GCF_000020865.1_ASM2086v1	2|Bacteria	1224|Pseudomonadota	1236|Gammaproteobacteria	91347|Enterobacterales	1903412|Hafniaceae	635|Edwardsiella	636|Edwardsiella tarda	TRUE	TRUE	FALSE	FALSE
GCF_000020885.1	454166	28901	Salmonella enterica subsp. enterica serovar Agona str. SL483	strain=SL483	Complete Genome	100	0.08	https://ftp.ncbi.nlm.nih.gov/genomes/all/GCF/000/020/885/GCF_000020885.1_ASM2088v1	2|Bacteria	1224|Pseudomonadota	1236|Gammaproteobacteria	91347|Enterobacterales	543|Enterobacteriaceae	590|Salmonella	28901|Salmonella enterica	TRUE	TRUE	FALSE	FALSE
GCF_000020905.1	490899	94694	Desulfurococcus amylolyticus 1221n	strain=1221n	Complete Genome	99.87	0.14	https://ftp.ncbi.nlm.nih.gov/genomes/all/GCF/000/020/905/GCF_000020905.1_ASM2090v1	2157|Archaea	28889|Thermoproteota	183924|Thermoprotei	114380|Desulfurococcales	2272|Desulfurococcaceae	2273|Desulfurococcus	94694|Desulfurococcus amylolyticus	TRUE	TRUE	TRUE	TRUE
GCF_000020925.1	439851	28901	Salmonella enterica subsp. enterica serovar Dublin str. CT_02021853	strain=CT_02021853	Complete Genome	100	0.19	https://ftp.ncbi.nlm.nih.gov/genomes/all/GCF/000/020/925/GCF_000020925.1_ASM2092v1	2|Bacteria	1224|Pseudomonadota	1236|Gammaproteobacteria	91347|Enterobacterales	543|Enterobacteriaceae	590|Salmonella	28901|Salmonella enterica	TRUE	TRUE	FALSE	FALSE
GCF_000020945.1	309798	35786	Coprothermobacter proteolyticus DSM 5265	strain=DSM 5265	Complete Genome	99.46	0.1	https://ftp.ncbi.nlm.nih.gov/genomes/all/GCF/000/020/945/GCF_000020945.1_ASM2094v1	2|Bacteria	2138240|Coprothermobacterota	2138243|Coprothermobacteria	2138246|Coprothermobacterales	2138247|Coprothermobacteraceae	68335|Coprothermobacter	35786|Coprothermobacter proteolyticus	TRUE	TRUE	TRUE	TRUE
GCF_000020965.1	309799	14	Dictyoglomus thermophilum H-6-12	strain=H-6-12; ATCC 35947	Complete Genome	99.94	1.38	https://ftp.ncbi.nlm.nih.gov/genomes/all/GCF/000/020/965/GCF_000020965.1_ASM2096v1	2|Bacteria	68297|Dictyoglomota	203486|Dictyoglomia	203487|Dictyoglomales	203488|Dictyoglomaceae	13|Dictyoglomus	14|Dictyoglomus thermophilum	TRUE	TRUE	TRUE	TRUE
GCF_000020985.1	289376	28262	Thermodesulfovibrio yellowstonii DSM 11347	strain=DSM 11347	Complete Genome	99.99	0.78	https://ftp.ncbi.nlm.nih.gov/genomes/all/GCF/000/020/985/GCF_000020985.1_ASM2098v1	2|Bacteria	40117|Nitrospirota	2811502|Thermodesulfovibrionia	2811503|Thermodesulfovibrionales	2811504|Thermodesulfovibrionaceae	28261|Thermodesulfovibrio	28262|Thermodesulfovibrio yellowstonii	TRUE	TRUE	TRUE	TRUE
GCF_000021005.1	557760	1063	Cereibacter sphaeroides KD131	strain=KD131; KCTC 12085	Complete Genome	100	0.04	https://ftp.ncbi.nlm.nih.gov/genomes/all/GCF/000/021/005/GCF_000021005.1_ASM2100v1	2|Bacteria	1224|Pseudomonadota	28211|Alphaproteobacteria	204455|Rhodobacterales	31989|Paracoccaceae	1653176|Cereibacter	1063|Cereibacter sphaeroides	TRUE	TRUE	FALSE	FALSE
GCF_000021025.1	557598	168471	Laribacter hongkongensis HLHK9	strain=HLHK9	Complete Genome	100	0.11	https://ftp.ncbi.nlm.nih.gov/genomes/all/GCF/000/021/025/GCF_000021025.1_ASM2102v1	2|Bacteria	1224|Pseudomonadota	28216|Betaproteobacteria	206351|Neisseriales	1499392|Chromobacteriaceae	168470|Laribacter	168471|Laribacter hongkongensis	TRUE	TRUE	TRUE	TRUE
GCF_000021045.1	322710	354	Azotobacter vinelandii DJ	strain=DJ; ATCC BAA-1303	Complete Genome	100	1.2	https://ftp.ncbi.nlm.nih.gov/genomes/all/GCF/000/021/045/GCF_000021045.1_ASM2104v1	2|Bacteria	1224|Pseudomonadota	1236|Gammaproteobacteria	72274|Pseudomonadales	135621|Pseudomonadaceae	352|Azotobacter	354|Azotobacter vinelandii	TRUE	TRUE	FALSE	FALSE
GCF_000021065.1	561501	9	Buchnera aphidicola str. Tuc7 (Acyrthosiphon pisum)	strain=Tuc7	Complete Genome	99.99	0.06	https://ftp.ncbi.nlm.nih.gov/genomes/all/GCF/000/021/065/GCF_000021065.1_ASM2106v1	2|Bacteria	1224|Pseudomonadota	1236|Gammaproteobacteria	91347|Enterobacterales	1903409|Erwiniaceae	32199|Buchnera	9|Buchnera aphidicola	TRUE	TRUE	FALSE	FALSE
GCF_000021085.1	563178	9	Buchnera aphidicola str. 5A (Acyrthosiphon pisum)	strain=5A	Complete Genome	99.98	0.06	https://ftp.ncbi.nlm.nih.gov/genomes/all/GCF/000/021/085/GCF_000021085.1_ASM2108v1	2|Bacteria	1224|Pseudomonadota	1236|Gammaproteobacteria	91347|Enterobacterales	1903409|Erwiniaceae	32199|Buchnera	9|Buchnera aphidicola	TRUE	TRUE	FALSE	FALSE
GCF_000021125.1	444450	562	Escherichia coli O157:H7 str. EC4115	strain=EC4115	Complete Genome	100	0.09	https://ftp.ncbi.nlm.nih.gov/genomes/all/GCF/000/021/125/GCF_000021125.1_ASM2112v1	2|Bacteria	1224|Pseudomonadota	1236|Gammaproteobacteria	91347|Enterobacterales	543|Enterobacteriaceae	561|Escherichia	562|Escherichia coli	TRUE	TRUE	FALSE	FALSE
GCF_000021165.1	563041	210	Helicobacter pylori G27	strain=G27	Complete Genome	99.97	0.08	https://ftp.ncbi.nlm.nih.gov/genomes/all/GCF/000/021/165/GCF_000021165.1_ASM2116v1	2|Bacteria	29547|Campylobacterota	3031852|Epsilonproteobacteria	213849|Campylobacterales	72293|Helicobacteraceae	209|Helicobacter	210|Helicobacter pylori	TRUE	TRUE	FALSE	FALSE
GCF_000021185.1	552536	1639	Listeria monocytogenes HCC23	strain=HCC23	Complete Genome	99.99	0.39	https://ftp.ncbi.nlm.nih.gov/genomes/all/GCF/000/021/185/GCF_000021185.1_ASM2118v1	2|Bacteria	1239|Bacillota	91061|Bacilli	1385|Bacillales	186820|Listeriaceae	1637|Listeria	1639|Listeria monocytogenes	TRUE	TRUE	FALSE	FALSE
GCF_000021205.1	405532	1396	Bacillus cereus B4264	strain=B4264	Complete Genome	100	0.04	https://ftp.ncbi.nlm.nih.gov/genomes/all/GCF/000/021/205/GCF_000021205.1_ASM2120v1	2|Bacteria	1239|Bacillota	91061|Bacilli	1385|Bacillales	186817|Bacillaceae	1386|Bacillus	1396|Bacillus cereus	TRUE	TRUE	FALSE	FALSE
GCF_000021245.2	480119	470	Acinetobacter baumannii AB0057	strain=AB0057	Complete Genome	100	0.19	https://ftp.ncbi.nlm.nih.gov/genomes/all/GCF/000/021/245/GCF_000021245.2_ASM2124v2	2|Bacteria	1224|Pseudomonadota	1236|Gammaproteobacteria	2887326|Moraxellales	468|Moraxellaceae	469|Acinetobacter	470|Acinetobacter baumannii	TRUE	TRUE	FALSE	FALSE
GCF_000021265.1	565575	2130	Ureaplasma urealyticum serovar 10 str. ATCC 33699	strain=ATCC 33699	Complete Genome	97.24	1.85	https://ftp.ncbi.nlm.nih.gov/genomes/all/GCF/000/021/265/GCF_000021265.1_ASM2126v1	2|Bacteria	544448|Mycoplasmatota	31969|Mollicutes	2085|Mycoplasmatales	2092|Mycoplasmataceae	2129|Ureaplasma	2130|Ureaplasma urealyticum	TRUE	TRUE	FALSE	FALSE
GCF_000021285.1	484019	2421	Thermosipho africanus TCF52B	strain=TCF52B	Complete Genome	99.83	0.38	https://ftp.ncbi.nlm.nih.gov/genomes/all/GCF/000/021/285/GCF_000021285.1_ASM2128v1	2|Bacteria	200918|Thermotogota	188708|Thermotogae	2419|Thermotogales	1643950|Fervidobacteriaceae	2420|Thermosipho	2421|Thermosipho africanus	TRUE	TRUE	TRUE	TRUE
GCF_000021305.1	405531	1396	Bacillus cereus G9842	strain=G9842	Complete Genome	100	0.36	https://ftp.ncbi.nlm.nih.gov/genomes/all/GCF/000/021/305/GCF_000021305.1_ASM2130v1	2|Bacteria	1239|Bacillota	91061|Bacilli	1385|Bacillales	186817|Bacillaceae	1386|Bacillus	1396|Bacillus cereus	TRUE	TRUE	FALSE	FALSE
GCF_000021325.1	272568	33996	Gluconacetobacter diazotrophicus PA1 5	strain=PAl 5; ATCC 49037	Complete Genome	99.99	0.17	https://ftp.ncbi.nlm.nih.gov/genomes/all/GCF/000/021/325/GCF_000021325.1_ASM2132v1	2|Bacteria	1224|Pseudomonadota	28211|Alphaproteobacteria	204441|Rhodospirillales	433|Acetobacteraceae	89583|Gluconacetobacter	33996|Gluconacetobacter diazotrophicus	TRUE	TRUE	TRUE	TRUE
GCF_000021345.1	395492	384	Rhizobium leguminosarum bv. trifolii WSM2304	strain=WSM2304	Complete Genome	100	0.09	https://ftp.ncbi.nlm.nih.gov/genomes/all/GCF/000/021/345/GCF_000021345.1_ASM2134v1	2|Bacteria	1224|Pseudomonadota	28211|Alphaproteobacteria	356|Hyphomicrobiales	82115|Rhizobiaceae	379|Rhizobium	384|Rhizobium leguminosarum	TRUE	TRUE	FALSE	FALSE
GCF_000021365.1	504832	40137	Afipia carboxidovorans OM5	strain=OM5; ATCC 49405	Complete Genome	99.99	0.3	https://ftp.ncbi.nlm.nih.gov/genomes/all/GCF/000/021/365/GCF_000021365.1_ASM2136v1	2|Bacteria	1224|Pseudomonadota	28211|Alphaproteobacteria	356|Hyphomicrobiales	41294|Nitrobacteraceae	1033|Afipia	40137|Afipia carboxidovorans	TRUE	TRUE	TRUE	TRUE
GCF_000021405.1	445985	139	Borreliella burgdorferi ZS7	strain=ZS7	Complete Genome	96.76	0.24	https://ftp.ncbi.nlm.nih.gov/genomes/all/GCF/000/021/405/GCF_000021405.1_ASM2140v1	2|Bacteria	203691|Spirochaetota	203692|Spirochaetia	136|Spirochaetales	1643685|Borreliaceae	64895|Borreliella	139|Borreliella burgdorferi	TRUE	TRUE	FALSE	FALSE
GCF_000021425.1	442563	28025	Bifidobacterium animalis subsp. lactis AD011	strain=AD011	Complete Genome	99.82	0.27	https://ftp.ncbi.nlm.nih.gov/genomes/all/GCF/000/021/425/GCF_000021425.1_ASM2142v1	2|Bacteria	201174|Actinomycetota	1760|Actinomycetes	85004|Bifidobacteriales	31953|Bifidobacteriaceae	1678|Bifidobacterium	28025|Bifidobacterium animalis	TRUE	TRUE	FALSE	FALSE
GCF_000021445.1	568206	1392	Bacillus anthracis str. CDC 684	strain=CDC 684	Complete Genome	100	0.13	https://ftp.ncbi.nlm.nih.gov/genomes/all/GCF/000/021/445/GCF_000021445.1_ASM2144v1	2|Bacteria	1239|Bacillota	91061|Bacilli	1385|Bacillales	186817|Bacillaceae	1386|Bacillus	1392|Bacillus anthracis	TRUE	TRUE	FALSE	FALSE
GCF_000021465.1	570508	210	Helicobacter pylori P12	strain=P12	Complete Genome	99.99	0.05	https://ftp.ncbi.nlm.nih.gov/genomes/all/GCF/000/021/465/GCF_000021465.1_ASM2146v1	2|Bacteria	29547|Campylobacterota	3031852|Epsilonproteobacteria	213849|Campylobacterales	72293|Helicobacteraceae	209|Helicobacter	210|Helicobacter pylori	TRUE	TRUE	FALSE	FALSE
GCF_000021485.1	243159	920	Acidithiobacillus ferrooxidans ATCC 23270	strain=ATCC 23270	Complete Genome	100	0.73	https://ftp.ncbi.nlm.nih.gov/genomes/all/GCF/000/021/485/GCF_000021485.1_ASM2148v1	2|Bacteria	1224|Pseudomonadota	1807140|Acidithiobacillia	225057|Acidithiobacillales	225058|Acidithiobacillaceae	119977|Acidithiobacillus	920|Acidithiobacillus ferrooxidans	TRUE	TRUE	TRUE	TRUE
GCF_000021525.1	562019	47589	Rickettsia peacockii str. Rustic	strain=Rustic	Complete Genome	99.98	0.09	https://ftp.ncbi.nlm.nih.gov/genomes/all/GCF/000/021/525/GCF_000021525.1_ASM2152v1	2|Bacteria	1224|Pseudomonadota	28211|Alphaproteobacteria	766|Rickettsiales	775|Rickettsiaceae	780|Rickettsia	47589|Rickettsia peacockii	TRUE	TRUE	TRUE	TRUE
GCF_000021545.1	204536	309806	Sulfurihydrogenibium azorense Az-Fu1	strain=Az-Fu1	Complete Genome	99.99	0.64	https://ftp.ncbi.nlm.nih.gov/genomes/all/GCF/000/021/545/GCF_000021545.1_ASM2154v1	2|Bacteria	200783|Aquificota	187857|Aquificae	32069|Aquificales	224027|Hydrogenothermaceae	212790|Sulfurihydrogenibium	309806|Sulfurihydrogenibium azorense	TRUE	TRUE	TRUE	TRUE
GCF_000021565.1	123214	309805	Persephonella marina EX-H1	strain=EX-H1	Complete Genome	100	0.42	https://ftp.ncbi.nlm.nih.gov/genomes/all/GCF/000/021/565/GCF_000021565.1_ASM2156v1	2|Bacteria	200783|Aquificota	187857|Aquificae	32069|Aquificales	224027|Hydrogenothermaceae	182899|Persephonella	309805|Persephonella marina	TRUE	TRUE	TRUE	TRUE
GCF_000021605.1	579112	666	Vibrio cholerae M66-2	strain=M66-2	Complete Genome	100	0.02	https://ftp.ncbi.nlm.nih.gov/genomes/all/GCF/000/021/605/GCF_000021605.1_ASM2160v1	2|Bacteria	1224|Pseudomonadota	1236|Gammaproteobacteria	135623|Vibrionales	641|Vibrionaceae	662|Vibrio	666|Vibrio cholerae	TRUE	TRUE	FALSE	FALSE
GCF_000021625.1	345073	666	Vibrio cholerae O395	strain=O395	Complete Genome	100	0.11	https://ftp.ncbi.nlm.nih.gov/genomes/all/GCF/000/021/625/GCF_000021625.1_ASM2162v1	2|Bacteria	1224|Pseudomonadota	1236|Gammaproteobacteria	135623|Vibrionales	641|Vibrionaceae	662|Vibrio	666|Vibrio cholerae	TRUE	TRUE	FALSE	FALSE
GCF_000021645.1	515635	513050	Dictyoglomus turgidum DSM 6724	strain=DSM 6724	Complete Genome	99.95	0.61	https://ftp.ncbi.nlm.nih.gov/genomes/all/GCF/000/021/645/GCF_000021645.1_ASM2164v1	2|Bacteria	68297|Dictyoglomota	203486|Dictyoglomia	203487|Dictyoglomales	203488|Dictyoglomaceae	13|Dictyoglomus	513050|Dictyoglomus turgidum	TRUE	TRUE	TRUE	TRUE
GCF_000021665.1	407976	62322	Shewanella baltica OS223	strain=OS223	Complete Genome	100	0.61	https://ftp.ncbi.nlm.nih.gov/genomes/all/GCF/000/021/665/GCF_000021665.1_ASM2166v1	2|Bacteria	1224|Pseudomonadota	1236|Gammaproteobacteria	135622|Alteromonadales	267890|Shewanellaceae	22|Shewanella	62322|Shewanella baltica	TRUE	TRUE	FALSE	FALSE
GCF_000021685.1	309801	500	Thermomicrobium roseum DSM 5159	strain=DSM 5159	Complete Genome	99.97	0.37	https://ftp.ncbi.nlm.nih.gov/genomes/all/GCF/000/021/685/GCF_000021685.1_ASM2168v1	2|Bacteria	3027942|Thermomicrobiota	189775|Thermomicrobia	189776|Thermomicrobiales	189777|Thermomicrobiaceae	499|Thermomicrobium	500|Thermomicrobium roseum	TRUE	TRUE	TRUE	TRUE
GCF_000021705.1	572265	138072	Candidatus Hamiltonella defensa 5AT (Acyrthosiphon pisum)	strain=T5A	Chromosome	100	0.45	https://ftp.ncbi.nlm.nih.gov/genomes/all/GCF/000/021/705/GCF_000021705.1_ASM2170v1	2|Bacteria	1224|Pseudomonadota	1236|Gammaproteobacteria	91347|Enterobacterales	543|Enterobacteriaceae	568987|Candidatus Hamiltonella	138072|Candidatus Hamiltonella defensa	TRUE	FALSE	FALSE	FALSE
GCF_000021725.1	598659	244787	Nautilia profundicola AmH	strain=AmH	Complete Genome	100	0.02	https://ftp.ncbi.nlm.nih.gov/genomes/all/GCF/000/021/725/GCF_000021725.1_ASM2172v1	2|Bacteria	29547|Campylobacterota	3031852|Epsilonproteobacteria	235899|Nautiliales	224467|Nautiliaceae	191291|Nautilia	244787|Nautilia profundicola	TRUE	TRUE	TRUE	TRUE
GCF_000021745.1	395965	199596	Methylocella silvestris BL2	strain=BL2	Complete Genome	99.98	0.06	https://ftp.ncbi.nlm.nih.gov/genomes/all/GCF/000/021/745/GCF_000021745.1_ASM2174v1	2|Bacteria	1224|Pseudomonadota	28211|Alphaproteobacteria	356|Hyphomicrobiales	45404|Beijerinckiaceae	120652|Methylocella	199596|Methylocella silvestris	TRUE	TRUE	TRUE	TRUE
GCF_000021765.1	85643	85643	Thauera sp. MZ1T	strain=MZ1T	Complete Genome	100	0.04	https://ftp.ncbi.nlm.nih.gov/genomes/all/GCF/000/021/765/GCF_000021765.1_ASM2176v1	2|Bacteria	1224|Pseudomonadota	28216|Betaproteobacteria	206389|Rhodocyclales	2008794|Zoogloeaceae	33057|Thauera	85643|Thauera sp. MZ1T	TRUE	TRUE	TRUE	TRUE
GCF_000021785.1	405535	1396	Bacillus cereus AH820	strain=AH820	Complete Genome	100	0.28	https://ftp.ncbi.nlm.nih.gov/genomes/all/GCF/000/021/785/GCF_000021785.1_ASM2178v1	2|Bacteria	1239|Bacillota	91061|Bacilli	1385|Bacillales	186817|Bacillaceae	1386|Bacillus	1396|Bacillus cereus	TRUE	TRUE	FALSE	FALSE
GCF_000021805.1	41431	2546366	Rippkaea orientalis PCC 8801	strain=PCC 8801	Complete Genome	99.93	0	https://ftp.ncbi.nlm.nih.gov/genomes/all/GCF/000/021/805/GCF_000021805.1_ASM2180v1	2|Bacteria	1117|Cyanobacteriota	3028117|Cyanophyceae	1118|Chroococcales	1890450|Aphanothecaceae	2546365|Rippkaea	2546366|Rippkaea orientalis	TRUE	TRUE	TRUE	TRUE
GCF_000021825.1	65393	2546356	Gloeothece citriformis PCC 7424	strain=PCC 7424	Complete Genome	100	0.77	https://ftp.ncbi.nlm.nih.gov/genomes/all/GCF/000/021/825/GCF_000021825.1_ASM2182v1	2|Bacteria	1117|Cyanobacteriota	3028117|Cyanophyceae	1118|Chroococcales	1890450|Aphanothecaceae	28070|Gloeothece	2546356|Gloeothece citriformis	TRUE	TRUE	TRUE	TRUE
GCF_000021845.1	440085	408	Methylorubrum extorquens CM4	strain=CM4	Complete Genome	100	1.6	https://ftp.ncbi.nlm.nih.gov/genomes/all/GCF/000/021/845/GCF_000021845.1_ASM2184v1	2|Bacteria	1224|Pseudomonadota	28211|Alphaproteobacteria	356|Hyphomicrobiales	119045|Methylobacteriaceae	2282523|Methylorubrum	408|Methylorubrum extorquens	TRUE	TRUE	FALSE	FALSE
GCF_000021865.1	272942	1061	Rhodobacter capsulatus SB 1003	strain=SB 1003	Complete Genome	99.99	0.46	https://ftp.ncbi.nlm.nih.gov/genomes/all/GCF/000/021/865/GCF_000021865.1_ASM2186v1	2|Bacteria	1224|Pseudomonadota	28211|Alphaproteobacteria	204455|Rhodobacterales	31989|Paracoccaceae	1060|Rhodobacter	1061|Rhodobacter capsulatus	TRUE	TRUE	FALSE	FALSE
GCF_000021885.1	557723	738	Glaesserella parasuis SH0165	strain=SH0165	Complete Genome	100	0.49	https://ftp.ncbi.nlm.nih.gov/genomes/all/GCF/000/021/885/GCF_000021885.1_ASM2188v1	2|Bacteria	1224|Pseudomonadota	1236|Gammaproteobacteria	135625|Pasteurellales	712|Pasteurellaceae	2094023|Glaesserella	738|Glaesserella parasuis	TRUE	TRUE	FALSE	FALSE
GCF_000021905.1	218208	218208	Desulfatibacillum aliphaticivorans	strain=AK-1	Complete Genome	100	0.75	https://ftp.ncbi.nlm.nih.gov/genomes/all/GCF/000/021/905/GCF_000021905.1_ASM2190v1	2|Bacteria	200940|Thermodesulfobacteriota	3024418|Desulfobacteria	213118|Desulfobacterales	3031627|Desulfatibacillaceae	218207|Desulfatibacillum	218208|Desulfatibacillum aliphaticivorans	TRUE	TRUE	TRUE	TRUE
GCF_000021925.1	272564	49338	Desulfitobacterium hafniense DCB-2	strain=DCB-2	Complete Genome	100	0.99	https://ftp.ncbi.nlm.nih.gov/genomes/all/GCF/000/021/925/GCF_000021925.1_ASM2192v1	2|Bacteria	1239|Bacillota	186801|Clostridia	186802|Eubacteriales	2937909|Desulfitobacteriaceae	36853|Desulfitobacterium	49338|Desulfitobacterium hafniense	TRUE	TRUE	TRUE	TRUE
GCF_000021945.1	326427	152260	Chloroflexus aggregans DSM 9485	strain=DSM 9485	Complete Genome	99.99	1.04	https://ftp.ncbi.nlm.nih.gov/genomes/all/GCF/000/021/945/GCF_000021945.1_ASM2194v1	2|Bacteria	200795|Chloroflexota	32061|Chloroflexia	32064|Chloroflexales	1106|Chloroflexaceae	1107|Chloroflexus	152260|Chloroflexus aggregans	TRUE	TRUE	TRUE	TRUE
GCF_000021965.1	521011	475088	Methanosphaerula palustris E1-9c	strain=E1-9c	Complete Genome	99.13	0.51	https://ftp.ncbi.nlm.nih.gov/genomes/all/GCF/000/021/965/GCF_000021965.1_ASM2196v1	2157|Archaea	28890|Euryarchaeota	224756|Methanomicrobia	2191|Methanomicrobiales	1198451|Methanoregulaceae	475087|Methanosphaerula	475088|Methanosphaerula palustris	TRUE	TRUE	TRUE	TRUE
GCF_000021985.1	396588	1033854	Thioalkalivibrio sulfidiphilus HL-EbGr7	strain=HL-EbGR7	Complete Genome	100	0.14	https://ftp.ncbi.nlm.nih.gov/genomes/all/GCF/000/021/985/GCF_000021985.1_ASM2198v1	2|Bacteria	1224|Pseudomonadota	1236|Gammaproteobacteria	135613|Chromatiales	72276|Ectothiorhodospiraceae	106633|Thioalkalivibrio	1033854|Thioalkalivibrio sulfidiphilus	TRUE	TRUE	TRUE	TRUE
GCF_000022005.1	565050	155892	Caulobacter vibrioides NA1000	strain=NA1000	Complete Genome	100	0.03	https://ftp.ncbi.nlm.nih.gov/genomes/all/GCF/000/022/005/GCF_000022005.1_ASM2200v1	2|Bacteria	1224|Pseudomonadota	28211|Alphaproteobacteria	204458|Caulobacterales	76892|Caulobacteraceae	75|Caulobacter	155892|Caulobacter vibrioides	TRUE	TRUE	FALSE	FALSE
GCF_000022025.1	452863	85085	Pseudarthrobacter chlorophenolicus A6	strain=A6	Complete Genome	100	2.49	https://ftp.ncbi.nlm.nih.gov/genomes/all/GCF/000/022/025/GCF_000022025.1_ASM2202v1	2|Bacteria	201174|Actinomycetota	1760|Actinomycetes	85006|Micrococcales	1268|Micrococcaceae	1742993|Pseudarthrobacter	85085|Pseudarthrobacter chlorophenolicus	TRUE	TRUE	TRUE	TRUE
GCF_000022065.1	394503	1521	Ruminiclostridium cellulolyticum H10	strain=H10	Complete Genome	99.99	0.21	https://ftp.ncbi.nlm.nih.gov/genomes/all/GCF/000/022/065/GCF_000022065.1_ASM2206v1	2|Bacteria	1239|Bacillota	186801|Clostridia	186802|Eubacteriales	216572|Oscillospiraceae	1508657|Ruminiclostridium	1521|Ruminiclostridium cellulolyticum	TRUE	TRUE	TRUE	TRUE
GCF_000022085.1	460265	114616	Methylobacterium nodulans ORS 2060	strain=ORS 2060	Complete Genome	100	1.32	https://ftp.ncbi.nlm.nih.gov/genomes/all/GCF/000/022/085/GCF_000022085.1_ASM2208v1	2|Bacteria	1224|Pseudomonadota	28211|Alphaproteobacteria	356|Hyphomicrobiales	119045|Methylobacteriaceae	407|Methylobacterium	114616|Methylobacterium nodulans	TRUE	TRUE	FALSE	FALSE
GCF_000022105.1	565034	159	Brachyspira hyodysenteriae WA1	strain=WA1; ATCC 49526	Complete Genome	100	0.63	https://ftp.ncbi.nlm.nih.gov/genomes/all/GCF/000/022/105/GCF_000022105.1_ASM2210v1	2|Bacteria	203691|Spirochaetota	203692|Spirochaetia	1643686|Brachyspirales	143786|Brachyspiraceae	29521|Brachyspira	159|Brachyspira hyodysenteriae	TRUE	TRUE	FALSE	FALSE
GCF_000022145.1	455488	161493	Anaeromyxobacter dehalogenans 2CP-1	strain=2CP1	Complete Genome	100	0.23	https://ftp.ncbi.nlm.nih.gov/genomes/all/GCF/000/022/145/GCF_000022145.1_ASM2214v1	2|Bacteria	2818505|Myxococcota	32015|Myxococcia	29|Myxococcales	1524215|Anaeromyxobacteraceae	161492|Anaeromyxobacter	161493|Anaeromyxobacter dehalogenans	TRUE	TRUE	TRUE	TRUE
GCF_000022165.1	588858	28901	Salmonella enterica subsp. enterica serovar Typhimurium str. 14028S	strain=14028S	Complete Genome	100	0.16	https://ftp.ncbi.nlm.nih.gov/genomes/all/GCF/000/022/165/GCF_000022165.1_ASM2216v1	2|Bacteria	1224|Pseudomonadota	1236|Gammaproteobacteria	91347|Enterobacterales	543|Enterobacteriaceae	590|Salmonella	28901|Salmonella enterica	TRUE	TRUE	FALSE	FALSE
GCF_000022205.1	416348	2247	Halorubrum lacusprofundi ATCC 49239	strain=ATCC 49239	Complete Genome	99.94	0.48	https://ftp.ncbi.nlm.nih.gov/genomes/all/GCF/000/022/205/GCF_000022205.1_ASM2220v1	2157|Archaea	28890|Euryarchaeota	183963|Halobacteria	1644055|Haloferacales	1644056|Haloferacaceae	56688|Halorubrum	2247|Halorubrum lacusprofundi	TRUE	TRUE	TRUE	TRUE
GCF_000022225.1	544404	562	Escherichia coli O157:H7 str. TW14359	strain=TW14359	Complete Genome	100	0.1	https://ftp.ncbi.nlm.nih.gov/genomes/all/GCF/000/022/225/GCF_000022225.1_ASM2222v1	2|Bacteria	1224|Pseudomonadota	1236|Gammaproteobacteria	91347|Enterobacterales	543|Enterobacteriaceae	561|Escherichia	562|Escherichia coli	TRUE	TRUE	FALSE	FALSE
GCF_000022245.1	591020	623	Shigella flexneri 2002017	strain=2002017	Complete Genome	100	0.61	https://ftp.ncbi.nlm.nih.gov/genomes/all/GCF/000/022/245/GCF_000022245.1_ASM2224v1	2|Bacteria	1224|Pseudomonadota	1236|Gammaproteobacteria	91347|Enterobacterales	543|Enterobacteriaceae	620|Shigella	623|Shigella flexneri	TRUE	TRUE	FALSE	FALSE
GCF_000022265.1	316067	1203471	Geotalea daltonii FRC-32	strain=FRC-32	Complete Genome	100	0.34	https://ftp.ncbi.nlm.nih.gov/genomes/all/GCF/000/022/265/GCF_000022265.1_ASM2226v1	2|Bacteria	200940|Thermodesulfobacteriota	3031651|Desulfuromonadia	3031668|Geobacterales	213422|Geobacteraceae	2910589|Geotalea	1203471|Geotalea daltonii	TRUE	TRUE	TRUE	TRUE
GCF_000022285.1	66084	66084	Wolbachia sp. wRi	strain=wRi	Complete Genome	98.75	0.26	https://ftp.ncbi.nlm.nih.gov/genomes/all/GCF/000/022/285/GCF_000022285.1_ASM2228v1	2|Bacteria	1224|Pseudomonadota	28211|Alphaproteobacteria	766|Rickettsiales	942|Anaplasmataceae	953|Wolbachia	66084|Wolbachia sp. wRi	TRUE	TRUE	TRUE	TRUE
GCF_000022305.1	535289	721785	[Acidovorax] ebreus TPSY	strain=TPSY	Complete Genome	99.99	0.09	https://ftp.ncbi.nlm.nih.gov/genomes/all/GCF/000/022/305/GCF_000022305.1_ASM2230v1	2|Bacteria	1224|Pseudomonadota	28216|Betaproteobacteria	80840|Burkholderiales	80864|Comamonadaceae	238749|Diaphorobacter	721785|[Acidovorax] ebreus	TRUE	TRUE	TRUE	FALSE
GCF_000022325.1	521460	31899	Caldicellulosiruptor bescii DSM 6725	strain=DSM 6725	Complete Genome	100	0.02	https://ftp.ncbi.nlm.nih.gov/genomes/all/GCF/000/022/325/GCF_000022325.1_ASM2232v1	2|Bacteria	1239|Bacillota	186801|Clostridia	68295|Thermoanaerobacterales	543371|Thermoanaerobacterales Family III. Incertae Sedis	44000|Caldicellulosiruptor	31899|Caldicellulosiruptor bescii	TRUE	TRUE	TRUE	TRUE
GCF_000022345.1	595496	562	Escherichia coli BW2952	strain=K-12 substr. BW2952	Complete Genome	100	0.09	https://ftp.ncbi.nlm.nih.gov/genomes/all/GCF/000/022/345/GCF_000022345.1_ASM2234v1	2|Bacteria	1224|Pseudomonadota	1236|Gammaproteobacteria	91347|Enterobacterales	543|Enterobacteriaceae	561|Escherichia	562|Escherichia coli	TRUE	TRUE	FALSE	FALSE
GCF_000022365.1	593117	187878	Thermococcus gammatolerans EJ3	strain=EJ3; DSM 15229	Complete Genome	99.96	0.3	https://ftp.ncbi.nlm.nih.gov/genomes/all/GCF/000/022/365/GCF_000022365.1_ASM2236v1	2157|Archaea	28890|Euryarchaeota	183968|Thermococci	2258|Thermococcales	2259|Thermococcaceae	2263|Thermococcus	187878|Thermococcus gammatolerans	TRUE	TRUE	TRUE	TRUE
GCF_000022385.1	429572	43080	Sulfolobus islandicus L.S.2.15	strain=L.S.2.15	Complete Genome	99.99	1.01	https://ftp.ncbi.nlm.nih.gov/genomes/all/GCF/000/022/385/GCF_000022385.1_ASM2238v1	2157|Archaea	28889|Thermoproteota	183924|Thermoprotei	2281|Sulfolobales	118883|Sulfolobaceae	2284|Sulfolobus	43080|Sulfolobus islandicus	TRUE	TRUE	FALSE	FALSE
GCF_000022405.1	427317	43080	Sulfolobus islandicus M.14.25	strain=M.14.25	Complete Genome	100	0.49	https://ftp.ncbi.nlm.nih.gov/genomes/all/GCF/000/022/405/GCF_000022405.1_ASM2240v1	2157|Archaea	28889|Thermoproteota	183924|Thermoprotei	2281|Sulfolobales	118883|Sulfolobaceae	2284|Sulfolobus	43080|Sulfolobus islandicus	TRUE	TRUE	FALSE	FALSE
GCF_000022425.1	427318	43080	Sulfolobus islandicus M.16.27	strain=M.16.27	Complete Genome	100	0.56	https://ftp.ncbi.nlm.nih.gov/genomes/all/GCF/000/022/425/GCF_000022425.1_ASM2242v1	2157|Archaea	28889|Thermoproteota	183924|Thermoprotei	2281|Sulfolobales	118883|Sulfolobaceae	2284|Sulfolobus	43080|Sulfolobus islandicus	TRUE	TRUE	FALSE	FALSE
GCF_000022445.1	426118	43080	Sulfolobus islandicus M.16.4	strain=M.16.4	Complete Genome	100	0.19	https://ftp.ncbi.nlm.nih.gov/genomes/all/GCF/000/022/445/GCF_000022445.1_ASM2244v1	2157|Archaea	28889|Thermoproteota	183924|Thermoprotei	2281|Sulfolobales	118883|Sulfolobaceae	2284|Sulfolobus	43080|Sulfolobus islandicus	TRUE	TRUE	TRUE	TRUE
GCF_000022465.1	439386	43080	Sulfolobus islandicus Y.G.57.14	strain=Y.G.57.14	Complete Genome	99.99	1.34	https://ftp.ncbi.nlm.nih.gov/genomes/all/GCF/000/022/465/GCF_000022465.1_ASM2246v1	2157|Archaea	28889|Thermoproteota	183924|Thermoprotei	2281|Sulfolobales	118883|Sulfolobaceae	2284|Sulfolobus	43080|Sulfolobus islandicus	TRUE	TRUE	FALSE	FALSE
GCF_000022485.1	419942	43080	Sulfolobus islandicus Y.N.15.51	strain=Y.N.15.51	Complete Genome	99.99	1.13	https://ftp.ncbi.nlm.nih.gov/genomes/all/GCF/000/022/485/GCF_000022485.1_ASM2248v1	2157|Archaea	28889|Thermoproteota	183924|Thermoprotei	2281|Sulfolobales	118883|Sulfolobaceae	2284|Sulfolobus	43080|Sulfolobus islandicus	TRUE	TRUE	FALSE	FALSE
GCF_000022505.1	572264	1396	Bacillus cereus 03BB102	strain=03BB102	Complete Genome	100	0.06	https://ftp.ncbi.nlm.nih.gov/genomes/all/GCF/000/022/505/GCF_000022505.1_ASM2250v1	2|Bacteria	1239|Bacillota	91061|Bacilli	1385|Bacillales	186817|Bacillaceae	1386|Bacillus	1396|Bacillus cereus	TRUE	TRUE	FALSE	FALSE
GCF_000022525.1	434131	950	Neorickettsia risticii str. Illinois	strain=Illinois	Complete Genome	99.56	0.51	https://ftp.ncbi.nlm.nih.gov/genomes/all/GCF/000/022/525/GCF_000022525.1_ASM2252v1	2|Bacteria	1224|Pseudomonadota	28211|Alphaproteobacteria	766|Rickettsiales	942|Anaplasmataceae	33993|Neorickettsia	950|Neorickettsia risticii	TRUE	TRUE	TRUE	TRUE
GCF_000022545.1	604354	172049	Thermococcus sibiricus MM 739	strain=MM 739	Complete Genome	99.14	0.39	https://ftp.ncbi.nlm.nih.gov/genomes/all/GCF/000/022/545/GCF_000022545.1_ASM2254v1	2157|Archaea	28890|Euryarchaeota	183968|Thermococci	2258|Thermococcales	2259|Thermococcaceae	2263|Thermococcus	172049|Thermococcus sibiricus	TRUE	TRUE	TRUE	TRUE
GCF_000022565.1	240015	33075	Acidobacterium capsulatum ATCC 51196	strain=ATCC 51196	Complete Genome	99.99	0.49	https://ftp.ncbi.nlm.nih.gov/genomes/all/GCF/000/022/565/GCF_000022565.1_ASM2256v1	2|Bacteria	57723|Acidobacteriota	204432|Terriglobia	204433|Terriglobales	204434|Acidobacteriaceae	33973|Acidobacterium	33075|Acidobacterium capsulatum	TRUE	TRUE	TRUE	TRUE
GCF_000022585.1	593588	666	Vibrio cholerae MJ-1236	strain=MJ-1236	Complete Genome	100	0.06	https://ftp.ncbi.nlm.nih.gov/genomes/all/GCF/000/022/585/GCF_000022585.1_ASM2258v1	2|Bacteria	1224|Pseudomonadota	1236|Gammaproteobacteria	135623|Vibrionales	641|Vibrionaceae	662|Vibrio	666|Vibrio cholerae	TRUE	TRUE	FALSE	FALSE
GCF_000022605.2	331104	624186	Blattabacterium sp. (Blattella germanica) str. Bge	strain=Alboraia	Complete Genome	99.57	0.07	https://ftp.ncbi.nlm.nih.gov/genomes/all/GCF/000/022/605/GCF_000022605.2_ASM2260v1	2|Bacteria	976|Bacteroidota	117743|Flavobacteriia	200644|Flavobacteriales	39782|Blattabacteriaceae	34098|Blattabacterium	624186|Blattabacterium sp. (Blattella germanica)	TRUE	TRUE	TRUE	TRUE
GCF_000022625.1	546272	29459	Brucella melitensis ATCC 23457	strain=ATCC 23457	Complete Genome	100	0.12	https://ftp.ncbi.nlm.nih.gov/genomes/all/GCF/000/022/625/GCF_000022625.1_ASM2262v1	2|Bacteria	1224|Pseudomonadota	28211|Alphaproteobacteria	356|Hyphomicrobiales	118882|Brucellaceae	234|Brucella	29459|Brucella melitensis	TRUE	TRUE	FALSE	FALSE
GCF_000022645.2	626418	337	Burkholderia glumae BGR1	strain=BGR1	Complete Genome	100	1.18	https://ftp.ncbi.nlm.nih.gov/genomes/all/GCF/000/022/645/GCF_000022645.2_ASM2264v1	2|Bacteria	1224|Pseudomonadota	28216|Betaproteobacteria	80840|Burkholderiales	119060|Burkholderiaceae	32008|Burkholderia	337|Burkholderia glumae	TRUE	TRUE	FALSE	FALSE
GCF_000022665.1	469008	562	Escherichia coli BL21(DE3)	strain=BL21(DE3)	Complete Genome	100	0.12	https://ftp.ncbi.nlm.nih.gov/genomes/all/GCF/000/022/665/GCF_000022665.1_ASM2266v1	2|Bacteria	1224|Pseudomonadota	1236|Gammaproteobacteria	91347|Enterobacterales	543|Enterobacteriaceae	561|Escherichia	562|Escherichia coli	TRUE	TRUE	FALSE	FALSE
GCF_000022685.1	272630	408	Methylorubrum extorquens AM1	strain=AM1	Complete Genome	100	2.32	https://ftp.ncbi.nlm.nih.gov/genomes/all/GCF/000/022/685/GCF_000022685.1_ASM2268v1	2|Bacteria	1224|Pseudomonadota	28211|Alphaproteobacteria	356|Hyphomicrobiales	119045|Methylobacteriaceae	2282523|Methylorubrum	408|Methylorubrum extorquens	TRUE	TRUE	FALSE	FALSE
GCF_000022705.1	580050	28025	Bifidobacterium animalis subsp. lactis Bl-04	strain=Bl-04; ATCC SD5219	Complete Genome	99.87	0.26	https://ftp.ncbi.nlm.nih.gov/genomes/all/GCF/000/022/705/GCF_000022705.1_ASM2270v1	2|Bacteria	201174|Actinomycetota	1760|Actinomycetes	85004|Bifidobacteriales	31953|Bifidobacteriaceae	1678|Bifidobacterium	28025|Bifidobacterium animalis	TRUE	TRUE	FALSE	FALSE
GCF_000022725.1	634504	33045	Bartonella grahamii as4aup	strain=as4aup	Complete Genome	100	1.44	https://ftp.ncbi.nlm.nih.gov/genomes/all/GCF/000/022/725/GCF_000022725.1_ASM2272v1	2|Bacteria	1224|Pseudomonadota	28211|Alphaproteobacteria	356|Hyphomicrobiales	772|Bartonellaceae	773|Bartonella	33045|Bartonella grahamii	TRUE	TRUE	TRUE	TRUE
GCF_000022745.1	568815	444163	Brucella microti CCM 4915	strain=CCM 4915	Complete Genome	100	0.33	https://ftp.ncbi.nlm.nih.gov/genomes/all/GCF/000/022/745/GCF_000022745.1_ASM2274v1	2|Bacteria	1224|Pseudomonadota	28211|Alphaproteobacteria	356|Hyphomicrobiales	118882|Brucellaceae	234|Brucella	444163|Brucella microti	TRUE	TRUE	TRUE	TRUE
GCF_000022765.1	536232	1491	Clostridium botulinum A2 str. Kyoto	strain=Kyoto	Complete Genome	99.98	0.94	https://ftp.ncbi.nlm.nih.gov/genomes/all/GCF/000/022/765/GCF_000022765.1_ASM2276v1	2|Bacteria	1239|Bacillota	186801|Clostridia	186802|Eubacteriales	31979|Clostridiaceae	1485|Clostridium	1491|Clostridium botulinum	TRUE	TRUE	FALSE	FALSE
GCF_000022785.1	449216	782	Rickettsia prowazekii str. Rp22	strain=Rp22	Complete Genome	99.97	0.02	https://ftp.ncbi.nlm.nih.gov/genomes/all/GCF/000/022/785/GCF_000022785.1_ASM2278v1	2|Bacteria	1224|Pseudomonadota	28211|Alphaproteobacteria	766|Rickettsiales	775|Rickettsiaceae	780|Rickettsia	782|Rickettsia prowazekii	TRUE	TRUE	FALSE	FALSE
GCF_000022805.1	637382	632	Yersinia pestis D106004	strain=D106004	Complete Genome	100	0.96	https://ftp.ncbi.nlm.nih.gov/genomes/all/GCF/000/022/805/GCF_000022805.1_ASM2280v1	2|Bacteria	1224|Pseudomonadota	1236|Gammaproteobacteria	91347|Enterobacterales	1903411|Yersiniaceae	629|Yersinia	632|Yersinia pestis	TRUE	TRUE	FALSE	FALSE
GCF_000022845.1	637386	632	Yersinia pestis Z176003	strain=Z176003	Complete Genome	100	0.2	https://ftp.ncbi.nlm.nih.gov/genomes/all/GCF/000/022/845/GCF_000022845.1_ASM2284v1	2|Bacteria	1224|Pseudomonadota	1236|Gammaproteobacteria	91347|Enterobacterales	1903411|Yersiniaceae	629|Yersinia	632|Yersinia pestis	TRUE	TRUE	FALSE	FALSE
GCF_000022865.1	592021	1392	Bacillus anthracis str. A0248	strain=A0248	Complete Genome	100	0.14	https://ftp.ncbi.nlm.nih.gov/genomes/all/GCF/000/022/865/GCF_000022865.1_ASM2286v1	2|Bacteria	1239|Bacillota	91061|Bacilli	1385|Bacillales	186817|Bacillaceae	1386|Bacillus	1392|Bacillus anthracis	TRUE	TRUE	FALSE	FALSE
GCF_000022885.2	634503	67780	Edwardsiella ictaluri 93-146	strain=93-146	Complete Genome	100	0.2	https://ftp.ncbi.nlm.nih.gov/genomes/all/GCF/000/022/885/GCF_000022885.2_ASM2288v2	2|Bacteria	1224|Pseudomonadota	1236|Gammaproteobacteria	91347|Enterobacterales	1903412|Hafniaceae	635|Edwardsiella	67780|Edwardsiella ictaluri	TRUE	TRUE	FALSE	FALSE
GCF_000022905.1	548476	169292	Corynebacterium aurimucosum ATCC 700975	strain=DSM 44827; ATCC 700975	Complete Genome	100	0.2	https://ftp.ncbi.nlm.nih.gov/genomes/all/GCF/000/022/905/GCF_000022905.1_ASM2290v1	2|Bacteria	201174|Actinomycetota	1760|Actinomycetes	85007|Mycobacteriales	1653|Corynebacteriaceae	1716|Corynebacterium	169292|Corynebacterium aurimucosum	TRUE	TRUE	FALSE	FALSE
GCF_000022925.1	637381	1639	Listeria monocytogenes 08-5923	strain=Aug-23	Complete Genome	99.99	0.69	https://ftp.ncbi.nlm.nih.gov/genomes/all/GCF/000/022/925/GCF_000022925.1_ASM2292v1	2|Bacteria	1239|Bacillota	91061|Bacilli	1385|Bacillales	186820|Listeriaceae	1637|Listeria	1639|Listeria monocytogenes	TRUE	TRUE	FALSE	FALSE
GCF_000022965.1	555970	28025	Bifidobacterium animalis subsp. lactis DSM 10140	strain=DSM 10140	Complete Genome	99.85	0.26	https://ftp.ncbi.nlm.nih.gov/genomes/all/GCF/000/022/965/GCF_000022965.1_ASM2296v1	2|Bacteria	201174|Actinomycetota	1760|Actinomycetes	85004|Bifidobacteriales	31953|Bifidobacteriaceae	1678|Bifidobacterium	28025|Bifidobacterium animalis	TRUE	TRUE	FALSE	FALSE
GCF_000022985.1	634176	732	Aggregatibacter aphrophilus NJ8700	strain=NJ8700	Complete Genome	100	0.1	https://ftp.ncbi.nlm.nih.gov/genomes/all/GCF/000/022/985/GCF_000022985.1_ASM2298v1	2|Bacteria	1224|Pseudomonadota	1236|Gammaproteobacteria	135625|Pasteurellales	712|Pasteurellaceae	416916|Aggregatibacter	732|Aggregatibacter aphrophilus	TRUE	TRUE	FALSE	FALSE
GCF_000023005.1	347255	35788	Rickettsia africae ESF-5	strain=ESF-5	Complete Genome	99.99	0.09	https://ftp.ncbi.nlm.nih.gov/genomes/all/GCF/000/023/005/GCF_000023005.1_ASM2300v1	2|Bacteria	1224|Pseudomonadota	28211|Alphaproteobacteria	766|Rickettsiales	775|Rickettsiaceae	780|Rickettsia	35788|Rickettsia africae	TRUE	TRUE	TRUE	TRUE
GCF_000023025.1	377629	2426	Teredinibacter turnerae T7901	strain=T7901	Complete Genome	99.98	0.02	https://ftp.ncbi.nlm.nih.gov/genomes/all/GCF/000/023/025/GCF_000023025.1_ASM2302v1	2|Bacteria	1224|Pseudomonadota	1236|Gammaproteobacteria	1706369|Cellvibrionales	1706371|Cellvibrionaceae	2425|Teredinibacter	2426|Teredinibacter turnerae	TRUE	TRUE	TRUE	TRUE
GCF_000023045.1	360911	360911	Exiguobacterium sp. AT1b	strain=AT1b	Complete Genome	100	0.08	https://ftp.ncbi.nlm.nih.gov/genomes/all/GCF/000/023/045/GCF_000023045.1_ASM2304v1	2|Bacteria	1239|Bacillota	91061|Bacilli	1385|Bacillales	0|unclassified Bacillales family	33986|Exiguobacterium	360911|Exiguobacterium sp. AT1b	TRUE	TRUE	TRUE	TRUE
GCF_000023065.1	595494	43948	Tolumonas auensis DSM 9187	strain=DSM 9187	Complete Genome	100	1.12	https://ftp.ncbi.nlm.nih.gov/genomes/all/GCF/000/023/065/GCF_000023065.1_ASM2306v1	2|Bacteria	1224|Pseudomonadota	1236|Gammaproteobacteria	135624|Aeromonadales	84642|Aeromonadaceae	43947|Tolumonas	43948|Tolumonas auensis	TRUE	TRUE	TRUE	TRUE
GCF_000023085.1	644042	1590	Lactiplantibacillus plantarum JDM1	strain=JDM1	Complete Genome	99.98	0.5	https://ftp.ncbi.nlm.nih.gov/genomes/all/GCF/000/023/085/GCF_000023085.1_ASM2308v1	2|Bacteria	1239|Bacillota	91061|Bacilli	186826|Lactobacillales	33958|Lactobacillaceae	2767842|Lactiplantibacillus	1590|Lactiplantibacillus plantarum	TRUE	TRUE	FALSE	FALSE
GCF_000023105.1	471853	84757	Beutenbergia cavernae DSM 12333	strain=DSM 12333	Complete Genome	99.99	0.64	https://ftp.ncbi.nlm.nih.gov/genomes/all/GCF/000/023/105/GCF_000023105.1_ASM2310v1	2|Bacteria	201174|Actinomycetota	1760|Actinomycetes	85006|Micrococcales	125316|Beutenbergiaceae	84756|Beutenbergia	84757|Beutenbergia cavernae	TRUE	TRUE	TRUE	TRUE
GCF_000023125.1	471854	94254	Dyadobacter fermentans DSM 18053	strain=DSM 18053	Complete Genome	99.98	0.13	https://ftp.ncbi.nlm.nih.gov/genomes/all/GCF/000/023/125/GCF_000023125.1_ASM2312v1	2|Bacteria	976|Bacteroidota	768503|Cytophagia	768507|Cytophagales	2896860|Spirosomaceae	120831|Dyadobacter	94254|Dyadobacter fermentans	TRUE	TRUE	TRUE	TRUE
GCF_000023145.1	645127	161879	Corynebacterium kroppenstedtii DSM 44385	strain=DSM 44385	Complete Genome	99.99	0.01	https://ftp.ncbi.nlm.nih.gov/genomes/all/GCF/000/023/145/GCF_000023145.1_ASM2314v1	2|Bacteria	201174|Actinomycetota	1760|Actinomycetes	85007|Mycobacteriales	1653|Corynebacteriaceae	1716|Corynebacterium	161879|Corynebacterium kroppenstedtii	TRUE	TRUE	FALSE	FALSE
GCF_000023165.1	436113	2102	Mycoplasma mycoides subsp. capri str. GM12	strain=GM12	Complete Genome	99.88	0.26	https://ftp.ncbi.nlm.nih.gov/genomes/all/GCF/000/023/165/GCF_000023165.1_ASM2316v1	2|Bacteria	544448|Mycoplasmatota	31969|Mollicutes	2085|Mycoplasmatales	2092|Mycoplasmataceae	2093|Mycoplasma	2102|Mycoplasma mycoides	TRUE	TRUE	FALSE	FALSE
GCF_000023185.1	395491	384	Rhizobium leguminosarum bv. trifolii WSM1325	strain=WSM1325	Complete Genome	100	0.42	https://ftp.ncbi.nlm.nih.gov/genomes/all/GCF/000/023/185/GCF_000023185.1_ASM2318v1	2|Bacteria	1224|Pseudomonadota	28211|Alphaproteobacteria	356|Hyphomicrobiales	82115|Rhizobiaceae	379|Rhizobium	384|Rhizobium leguminosarum	TRUE	TRUE	FALSE	FALSE
GCF_000023205.1	465515	1270	Micrococcus luteus NCTC 2665	strain=NCTC 2665 (Fleming 2665)	Complete Genome	100	0.17	https://ftp.ncbi.nlm.nih.gov/genomes/all/GCF/000/023/205/GCF_000023205.1_ASM2320v1	2|Bacteria	201174|Actinomycetota	1760|Actinomycetes	85006|Micrococcales	1268|Micrococcaceae	1269|Micrococcus	1270|Micrococcus luteus	TRUE	TRUE	FALSE	FALSE
GCF_000023225.1	525897	899	Desulfomicrobium baculatum DSM 4028	strain=DSM 4028	Complete Genome	99.98	0.96	https://ftp.ncbi.nlm.nih.gov/genomes/all/GCF/000/023/225/GCF_000023225.1_ASM2322v1	2|Bacteria	200940|Thermodesulfobacteriota	3031449|Desulfovibrionia	213115|Desulfovibrionales	213116|Desulfomicrobiaceae	898|Desulfomicrobium	899|Desulfomicrobium baculatum	TRUE	TRUE	TRUE	TRUE
GCF_000023245.1	446462	40567	Actinosynnema mirum DSM 43827	strain=DSM 43827	Complete Genome	100	0.04	https://ftp.ncbi.nlm.nih.gov/genomes/all/GCF/000/023/245/GCF_000023245.1_ASM2324v1	2|Bacteria	201174|Actinomycetota	1760|Actinomycetes	85010|Pseudonocardiales	2070|Pseudonocardiaceae	40566|Actinosynnema	40567|Actinosynnema mirum	TRUE	TRUE	TRUE	TRUE
GCF_000023265.1	525909	53635	Acidimicrobium ferrooxidans DSM 10331	strain=DSM 10331	Complete Genome	99.44	0.26	https://ftp.ncbi.nlm.nih.gov/genomes/all/GCF/000/023/265/GCF_000023265.1_ASM2326v1	2|Bacteria	201174|Actinomycetota	84992|Acidimicrobiia	84993|Acidimicrobiales	84994|Acidimicrobiaceae	53634|Acidimicrobium	53635|Acidimicrobium ferrooxidans	TRUE	TRUE	TRUE	TRUE
GCF_000023285.1	521097	1018	Capnocytophaga ochracea DSM 7271	strain=DSM 7271	Complete Genome	99.99	0.02	https://ftp.ncbi.nlm.nih.gov/genomes/all/GCF/000/023/285/GCF_000023285.1_ASM2328v1	2|Bacteria	976|Bacteroidota	117743|Flavobacteriia	200644|Flavobacteriales	49546|Flavobacteriaceae	1016|Capnocytophaga	1018|Capnocytophaga ochracea	TRUE	TRUE	FALSE	FALSE
GCF_000023305.1	510831	263	Francisella tularensis subsp. tularensis NE061598	strain=NE061598	Complete Genome	99.99	0.81	https://ftp.ncbi.nlm.nih.gov/genomes/all/GCF/000/023/305/GCF_000023305.1_ASM2330v1	2|Bacteria	1224|Pseudomonadota	1236|Gammaproteobacteria	72273|Thiotrichales	34064|Francisellaceae	262|Francisella	263|Francisella tularensis	TRUE	TRUE	FALSE	FALSE
GCF_000023325.1	521045	651457	Kosmotoga olearia TBF 19.5.1	strain=TBF 19.5.1	Complete Genome	99.97	0.37	https://ftp.ncbi.nlm.nih.gov/genomes/all/GCF/000/023/325/GCF_000023325.1_ASM2332v1	2|Bacteria	200918|Thermotogota	188708|Thermotogae	1643946|Kosmotogales	1643948|Kosmotogaceae	651456|Kosmotoga	651457|Kosmotoga olearia	TRUE	TRUE	TRUE	TRUE
GCF_000023365.1	536056	562	Escherichia coli DH1	strain=DH1	Complete Genome	100	0.12	https://ftp.ncbi.nlm.nih.gov/genomes/all/GCF/000/023/365/GCF_000023365.1_ASM2336v1	2|Bacteria	1224|Pseudomonadota	1236|Gammaproteobacteria	91347|Enterobacterales	543|Enterobacteriaceae	561|Escherichia	562|Escherichia coli	TRUE	TRUE	FALSE	FALSE
GCF_000023405.1	446465	43669	Brachybacterium faecium DSM 4810	strain=DSM 4810	Complete Genome	100	0.33	https://ftp.ncbi.nlm.nih.gov/genomes/all/GCF/000/023/405/GCF_000023405.1_ASM2340v1	2|Bacteria	201174|Actinomycetota	1760|Actinomycetes	85006|Micrococcales	85020|Dermabacteraceae	43668|Brachybacterium	43669|Brachybacterium faecium	TRUE	TRUE	TRUE	TRUE
GCF_000023445.1	526222	880	Maridesulfovibrio salexigens DSM 2638	strain=DSM 2638	Complete Genome	99.99	0.22	https://ftp.ncbi.nlm.nih.gov/genomes/all/GCF/000/023/445/GCF_000023445.1_ASM2344v1	2|Bacteria	200940|Thermodesulfobacteriota	3031449|Desulfovibrionia	213115|Desulfovibrionales	194924|Desulfovibrionaceae	2794998|Maridesulfovibrio	880|Maridesulfovibrio salexigens	TRUE	TRUE	TRUE	TRUE
GCF_000023465.1	655815	398743	Zunongwangia profunda SM-A87	strain=SMA-87	Complete Genome	100	0.25	https://ftp.ncbi.nlm.nih.gov/genomes/all/GCF/000/023/465/GCF_000023465.1_ASM2346v1	2|Bacteria	976|Bacteroidota	117743|Flavobacteriia	200644|Flavobacteriales	49546|Flavobacteriaceae	417127|Zunongwangia	398743|Zunongwangia profunda	TRUE	TRUE	TRUE	TRUE
GCF_000023545.1	579405	69223	Musicola paradisiaca Ech703	strain=Ech703	Complete Genome	100	0.31	https://ftp.ncbi.nlm.nih.gov/genomes/all/GCF/000/023/545/GCF_000023545.1_ASM2354v1	2|Bacteria	1224|Pseudomonadota	1236|Gammaproteobacteria	91347|Enterobacterales	1903410|Pectobacteriaceae	2884243|Musicola	69223|Musicola paradisiaca	TRUE	TRUE	TRUE	TRUE
GCF_000023565.1	561229	556	Dickeya chrysanthemi Ech1591	strain=Ech1591	Complete Genome	100	0.2	https://ftp.ncbi.nlm.nih.gov/genomes/all/GCF/000/023/565/GCF_000023565.1_ASM2356v1	2|Bacteria	1224|Pseudomonadota	1236|Gammaproteobacteria	91347|Enterobacterales	1903410|Pectobacteriaceae	204037|Dickeya	556|Dickeya chrysanthemi	TRUE	TRUE	TRUE	TRUE
GCF_000023585.1	324057	324057	Paenibacillus sp. JDR-2	strain=JDR-2	Complete Genome	99.99	0.18	https://ftp.ncbi.nlm.nih.gov/genomes/all/GCF/000/023/585/GCF_000023585.1_ASM2358v1	2|Bacteria	1239|Bacillota	91061|Bacilli	1385|Bacillales	186822|Paenibacillaceae	44249|Paenibacillus	324057|Paenibacillus sp. JDR-2	TRUE	TRUE	TRUE	TRUE
GCF_000023605.1	561230	554	Pectobacterium carotovorum subsp. carotovorum PC1	strain=PC1	Complete Genome	100	0.27	https://ftp.ncbi.nlm.nih.gov/genomes/all/GCF/000/023/605/GCF_000023605.1_ASM2360v1	2|Bacteria	1224|Pseudomonadota	1236|Gammaproteobacteria	91347|Enterobacterales	1903410|Pectobacteriaceae	122277|Pectobacterium	554|Pectobacterium carotovorum	TRUE	TRUE	FALSE	FALSE
GCF_000023625.1	478434	1773	Mycobacterium tuberculosis KZN 1435	strain=KZN MDR	Complete Genome	100	0.76	https://ftp.ncbi.nlm.nih.gov/genomes/all/GCF/000/023/625/GCF_000023625.1_ASM2362v1	2|Bacteria	201174|Actinomycetota	1760|Actinomycetes	85007|Mycobacteriales	1762|Mycobacteriaceae	1763|Mycobacterium	1773|Mycobacterium tuberculosis	TRUE	TRUE	FALSE	FALSE
GCF_000023665.1	866768	562	Escherichia coli 'BL21-Gold(DE3)pLysS AG'	strain=BL21-Gold(DE3)pLysS AG	Complete Genome	100	0.04	https://ftp.ncbi.nlm.nih.gov/genomes/all/GCF/000/023/665/GCF_000023665.1_ASM2366v1	2|Bacteria	1224|Pseudomonadota	1236|Gammaproteobacteria	91347|Enterobacterales	543|Enterobacteriaceae	561|Escherichia	562|Escherichia coli	TRUE	TRUE	FALSE	FALSE
GCF_000023685.1	436113	2102	Mycoplasma mycoides subsp. capri str. GM12	strain=GM12	Complete Genome	99.85	0.1	https://ftp.ncbi.nlm.nih.gov/genomes/all/GCF/000/023/685/GCF_000023685.1_ASM2368v1	2|Bacteria	544448|Mycoplasmatota	31969|Mollicutes	2085|Mycoplasmatales	2092|Mycoplasmataceae	2093|Mycoplasma	2102|Mycoplasma mycoides	TRUE	TRUE	FALSE	FALSE
GCF_000023705.1	583345	359408	Methylotenera mobilis JLW8	strain=JLW8	Complete Genome	100	0.19	https://ftp.ncbi.nlm.nih.gov/genomes/all/GCF/000/023/705/GCF_000023705.1_ASM2370v1	2|Bacteria	1224|Pseudomonadota	28216|Betaproteobacteria	32003|Nitrosomonadales	32011|Methylophilaceae	359407|Methylotenera	359408|Methylotenera mobilis	TRUE	TRUE	TRUE	TRUE
GCF_000023745.1	582744	266009	Methylovorus glucosetrophus SIP3-4	strain=SIP3-4	Complete Genome	100	0.38	https://ftp.ncbi.nlm.nih.gov/genomes/all/GCF/000/023/745/GCF_000023745.1_ASM2374v1	2|Bacteria	1224|Pseudomonadota	28216|Betaproteobacteria	32003|Nitrosomonadales	32011|Methylophilaceae	81682|Methylovorus	266009|Methylovorus glucosotrophus	TRUE	TRUE	TRUE	TRUE
GCF_000023765.2	537021	34021	Candidatus Liberibacter asiaticus str. psy62	strain=psy62	Complete Genome	99.99	0.03	https://ftp.ncbi.nlm.nih.gov/genomes/all/GCF/000/023/765/GCF_000023765.2_ASM2376v2	2|Bacteria	1224|Pseudomonadota	28211|Alphaproteobacteria	356|Hyphomicrobiales	82115|Rhizobiaceae	34019|Liberibacter	34021|Candidatus Liberibacter asiaticus	TRUE	TRUE	FALSE	FALSE
GCF_000023785.1	582402	2724	Hirschia baltica ATCC 49814	strain=ATCC 49814	Complete Genome	100	0.09	https://ftp.ncbi.nlm.nih.gov/genomes/all/GCF/000/023/785/GCF_000023785.1_ASM2378v1	2|Bacteria	1224|Pseudomonadota	28211|Alphaproteobacteria	2800060|Hyphomonadales	69657|Hyphomonadaceae	2723|Hirschia	2724|Hirschia baltica	TRUE	TRUE	TRUE	TRUE
GCF_000023805.1	684950	210	Helicobacter pylori 52	strain=52	Complete Genome	99.99	0.09	https://ftp.ncbi.nlm.nih.gov/genomes/all/GCF/000/023/805/GCF_000023805.1_ASM2380v1	2|Bacteria	29547|Campylobacterota	3031852|Epsilonproteobacteria	213849|Campylobacterales	72293|Helicobacteraceae	209|Helicobacter	210|Helicobacter pylori	TRUE	TRUE	FALSE	FALSE
GCF_000023825.1	485917	984	Pedobacter heparinus DSM 2366	strain=DSM 2366	Complete Genome	100	0.47	https://ftp.ncbi.nlm.nih.gov/genomes/all/GCF/000/023/825/GCF_000023825.1_ASM2382v1	2|Bacteria	976|Bacteroidota	117747|Sphingobacteriia	200666|Sphingobacteriales	84566|Sphingobacteriaceae	84567|Pedobacter	984|Pedobacter heparinus	TRUE	TRUE	TRUE	TRUE
GCF_000023845.1	469378	84163	Cryptobacterium curtum DSM 15641	strain=DSM 15641	Complete Genome	99.97	0.01	https://ftp.ncbi.nlm.nih.gov/genomes/all/GCF/000/023/845/GCF_000023845.1_ASM2384v1	2|Bacteria	201174|Actinomycetota	84998|Coriobacteriia	1643822|Eggerthellales	1643826|Eggerthellaceae	84162|Cryptobacterium	84163|Cryptobacterium curtum	TRUE	TRUE	TRUE	TRUE
GCF_000023865.1	471857	1852	Saccharomonospora viridis DSM 43017	strain=DSM 43017	Complete Genome	100	0.2	https://ftp.ncbi.nlm.nih.gov/genomes/all/GCF/000/023/865/GCF_000023865.1_ASM2386v1	2|Bacteria	201174|Actinomycetota	1760|Actinomycetes	85010|Pseudonocardiales	2070|Pseudonocardiaceae	1851|Saccharomonospora	1852|Saccharomonospora viridis	TRUE	TRUE	TRUE	TRUE
GCF_000023885.1	471855	84110	Slackia heliotrinireducens DSM 20476	strain=DSM 20476	Complete Genome	99.91	1.24	https://ftp.ncbi.nlm.nih.gov/genomes/all/GCF/000/023/885/GCF_000023885.1_ASM2388v1	2|Bacteria	201174|Actinomycetota	84998|Coriobacteriia	1643822|Eggerthellales	1643826|Eggerthellaceae	84108|Slackia	84110|Slackia heliotrinireducens	TRUE	TRUE	FALSE	FALSE
GCF_000023905.1	523794	40542	Leptotrichia buccalis C-1013-b	strain=DSM 1135	Complete Genome	99.98	0.18	https://ftp.ncbi.nlm.nih.gov/genomes/all/GCF/000/023/905/GCF_000023905.1_ASM2390v1	2|Bacteria	32066|Fusobacteriota	203490|Fusobacteriia	203491|Fusobacteriales	1129771|Leptotrichiaceae	32067|Leptotrichia	40542|Leptotrichia buccalis	TRUE	TRUE	TRUE	TRUE
GCF_000023925.1	478801	1276	Kytococcus sedentarius DSM 20547	strain=DSM 20547	Complete Genome	99.97	0.3	https://ftp.ncbi.nlm.nih.gov/genomes/all/GCF/000/023/925/GCF_000023925.1_ASM2392v1	2|Bacteria	201174|Actinomycetota	1760|Actinomycetes	85006|Micrococcales	2805426|Kytococcaceae	57499|Kytococcus	1276|Kytococcus sedentarius	TRUE	TRUE	FALSE	FALSE
GCF_000023945.1	519442	146826	Halorhabdus utahensis DSM 12940	strain=DSM 12940	Complete Genome	99.98	0.45	https://ftp.ncbi.nlm.nih.gov/genomes/all/GCF/000/023/945/GCF_000023945.1_ASM2394v1	2157|Archaea	28890|Euryarchaeota	183963|Halobacteria	2235|Halobacteriales	1963268|Haloarculaceae	146825|Halorhabdus	146826|Halorhabdus utahensis	TRUE	TRUE	TRUE	TRUE
GCF_000023965.1	485914	57705	Halomicrobium mukohataei DSM 12286	strain=DSM 12286	Complete Genome	99.98	0.48	https://ftp.ncbi.nlm.nih.gov/genomes/all/GCF/000/023/965/GCF_000023965.1_ASM2396v1	2157|Archaea	28890|Euryarchaeota	183963|Halobacteria	2235|Halobacteriales	1963268|Haloarculaceae	203135|Halomicrobium	57705|Halomicrobium mukohataei	TRUE	TRUE	TRUE	TRUE
GCF_000023985.1	573064	83171	Methanocaldococcus fervens AG86	strain=AG86	Complete Genome	99.86	0.04	https://ftp.ncbi.nlm.nih.gov/genomes/all/GCF/000/023/985/GCF_000023985.1_ASM2398v1	2157|Archaea	28890|Euryarchaeota	183939|Methanococci	2182|Methanococcales	196117|Methanocaldococcaceae	196118|Methanocaldococcus	83171|Methanocaldococcus fervens	TRUE	TRUE	TRUE	TRUE
GCF_000024005.1	485918	79329	Chitinophaga pinensis DSM 2588	strain=DSM 2588	Complete Genome	100	1.83	https://ftp.ncbi.nlm.nih.gov/genomes/all/GCF/000/024/005/GCF_000024005.1_ASM2400v1	2|Bacteria	976|Bacteroidota	1853228|Chitinophagia	1853229|Chitinophagales	563835|Chitinophagaceae	79328|Chitinophaga	79329|Chitinophaga pinensis	TRUE	TRUE	TRUE	TRUE
GCF_000024025.1	479433	304895	Catenulispora acidiphila DSM 44928	strain=DSM 44928	Complete Genome	100	0.17	https://ftp.ncbi.nlm.nih.gov/genomes/all/GCF/000/024/025/GCF_000024025.1_ASM2402v1	2|Bacteria	201174|Actinomycetota	1760|Actinomycetes	414714|Catenulisporales	414877|Catenulisporaceae	414878|Catenulispora	304895|Catenulispora acidiphila	TRUE	TRUE	TRUE	TRUE
GCF_000024065.1	471856	43674	Jonesia denitrificans DSM 20603	strain=DSM 20603	Complete Genome	100	0.03	https://ftp.ncbi.nlm.nih.gov/genomes/all/GCF/000/024/065/GCF_000024065.1_ASM2406v1	2|Bacteria	201174|Actinomycetota	1760|Actinomycetes	85006|Micrococcales	85022|Jonesiaceae	43673|Jonesia	43674|Jonesia denitrificans	TRUE	TRUE	FALSE	FALSE
GCF_000024085.1	523791	261964	Kangiella koreensis DSM 16069	strain=DSM 16069	Complete Genome	99.99	0.41	https://ftp.ncbi.nlm.nih.gov/genomes/all/GCF/000/024/085/GCF_000024085.1_ASM2408v1	2|Bacteria	1224|Pseudomonadota	1236|Gammaproteobacteria	2887327|Kangiellales	1920240|Kangiellaceae	261963|Kangiella	261964|Kangiella koreensis	TRUE	TRUE	TRUE	TRUE
GCF_000024105.1	525919	33034	Anaerococcus prevotii DSM 20548	strain=DSM 20548	Complete Genome	99.1	0.23	https://ftp.ncbi.nlm.nih.gov/genomes/all/GCF/000/024/105/GCF_000024105.1_ASM2410v1	2|Bacteria	1239|Bacillota	1737404|Tissierellia	1737405|Tissierellales	1570339|Peptoniphilaceae	165779|Anaerococcus	33034|Anaerococcus prevotii	TRUE	TRUE	TRUE	TRUE
GCF_000024125.1	313596	252307	Robiginitalea biformata HTCC2501	strain=HTCC2501	Complete Genome	99.99	0.15	https://ftp.ncbi.nlm.nih.gov/genomes/all/GCF/000/024/125/GCF_000024125.1_ASM2412v1	2|Bacteria	976|Bacteroidota	117743|Flavobacteriia	200644|Flavobacteriales	49546|Flavobacteriaceae	252306|Robiginitalea	252307|Robiginitalea biformata	TRUE	TRUE	TRUE	TRUE
GCF_000024145.1	406984	83558	Chlamydia pneumoniae LPCoLN	strain=LPCoLN	Complete Genome	99.32	0.17	https://ftp.ncbi.nlm.nih.gov/genomes/all/GCF/000/024/145/GCF_000024145.1_ASM2414v1	2|Bacteria	204428|Chlamydiota	204429|Chlamydiia	51291|Chlamydiales	809|Chlamydiaceae	810|Chlamydia	83558|Chlamydia pneumoniae	TRUE	TRUE	FALSE	FALSE
GCF_000024185.1	634498	83816	Methanobrevibacter ruminantium M1	strain=M1	Complete Genome	99.84	0.36	https://ftp.ncbi.nlm.nih.gov/genomes/all/GCF/000/024/185/GCF_000024185.1_ASM2418v1	2157|Archaea	28890|Euryarchaeota	183925|Methanobacteria	2158|Methanobacteriales	2159|Methanobacteriaceae	2172|Methanobrevibacter	83816|Methanobrevibacter ruminantium	TRUE	TRUE	TRUE	TRUE
GCF_000024205.1	485916	58138	Desulfofarcimen acetoxidans DSM 771	strain=DSM 771	Complete Genome	100	3.28	https://ftp.ncbi.nlm.nih.gov/genomes/all/GCF/000/024/205/GCF_000024205.1_ASM2420v1	2|Bacteria	1239|Bacillota	186801|Clostridia	186802|Eubacteriales	186807|Peptococcaceae	2282742|Desulfofarcimen	58138|Desulfofarcimen acetoxidans	TRUE	TRUE	TRUE	TRUE
GCF_000024225.1	521095	1382	Lancefieldella parvula DSM 20469	strain=DSM 20469	Complete Genome	99.99	0.28	https://ftp.ncbi.nlm.nih.gov/genomes/all/GCF/000/024/225/GCF_000024225.1_ASM2422v1	2|Bacteria	201174|Actinomycetota	84998|Coriobacteriia	84999|Coriobacteriales	1643824|Atopobiaceae	2767353|Lancefieldella	1382|Lancefieldella parvula	TRUE	TRUE	TRUE	TRUE
GCF_000024245.1	622759	542	Zymomonas mobilis subsp. mobilis NCIMB 11163	strain=NCIB 11163	Complete Genome	99.97	0.09	https://ftp.ncbi.nlm.nih.gov/genomes/all/GCF/000/024/245/GCF_000024245.1_ASM2424v1	2|Bacteria	1224|Pseudomonadota	28211|Alphaproteobacteria	204457|Sphingomonadales	2844881|Zymomonadaceae	541|Zymomonas	542|Zymomonas mobilis	TRUE	TRUE	FALSE	FALSE
GCF_000024265.1	479437	84112	Eggerthella lenta DSM 2243	strain=DSM 2243	Complete Genome	100	0.23	https://ftp.ncbi.nlm.nih.gov/genomes/all/GCF/000/024/265/GCF_000024265.1_ASM2426v1	2|Bacteria	201174|Actinomycetota	84998|Coriobacteriia	1643822|Eggerthellales	1643826|Eggerthellaceae	84111|Eggerthella	84112|Eggerthella lenta	TRUE	TRUE	FALSE	FALSE
GCF_000024285.1	521098	405212	Alicyclobacillus acidocaldarius subsp. acidocaldarius DSM 446	strain=DSM 446	Complete Genome	100	0.09	https://ftp.ncbi.nlm.nih.gov/genomes/all/GCF/000/024/285/GCF_000024285.1_ASM2428v1	2|Bacteria	1239|Bacillota	91061|Bacilli	1385|Bacillales	186823|Alicyclobacillaceae	29330|Alicyclobacillus	405212|Alicyclobacillus acidocaldarius	TRUE	TRUE	TRUE	TRUE
GCF_000024305.1	425944	43080	Sulfolobus islandicus L.D.8.5	strain=L.D.8.5	Chromosome	100	1.47	https://ftp.ncbi.nlm.nih.gov/genomes/all/GCF/000/024/305/GCF_000024305.1_ASM2430v1	2157|Archaea	28889|Thermoproteota	183924|Thermoprotei	2281|Sulfolobales	118883|Sulfolobaceae	2284|Sulfolobus	43080|Sulfolobus islandicus	TRUE	FALSE	FALSE	FALSE
GCF_000024325.1	485915	45663	Desulfohalobium retbaense DSM 5692	strain=DSM 5692	Complete Genome	99.98	0.08	https://ftp.ncbi.nlm.nih.gov/genomes/all/GCF/000/024/325/GCF_000024325.1_ASM2432v1	2|Bacteria	200940|Thermodesulfobacteriota	3031449|Desulfovibrionia	213115|Desulfovibrionales	213117|Desulfohalobiaceae	45662|Desulfohalobium	45663|Desulfohalobium retbaense	TRUE	TRUE	TRUE	TRUE
GCF_000024345.1	479435	182640	Kribbella flavida DSM 17836	strain=DSM 17836	Complete Genome	100	0.58	https://ftp.ncbi.nlm.nih.gov/genomes/all/GCF/000/024/345/GCF_000024345.1_ASM2434v1	2|Bacteria	201174|Actinomycetota	1760|Actinomycetes	85009|Propionibacteriales	2726069|Kribbellaceae	182639|Kribbella	182640|Kribbella flavida	TRUE	TRUE	TRUE	TRUE
GCF_000024365.1	479431	53461	Nakamurella multipartita DSM 44233	strain=DSM 44233	Complete Genome	100	0.96	https://ftp.ncbi.nlm.nih.gov/genomes/all/GCF/000/024/365/GCF_000024365.1_ASM2436v1	2|Bacteria	201174|Actinomycetota	1760|Actinomycetes	1643684|Nakamurellales	85031|Nakamurellaceae	53460|Nakamurella	53461|Nakamurella multipartita	TRUE	TRUE	TRUE	TRUE
GCF_000024385.1	471852	2020	Thermomonospora curvata DSM 43183	strain=DSM 43183	Complete Genome	100	0.78	https://ftp.ncbi.nlm.nih.gov/genomes/all/GCF/000/024/385/GCF_000024385.1_ASM2438v1	2|Bacteria	201174|Actinomycetota	1760|Actinomycetes	85012|Streptosporangiales	2012|Thermomonosporaceae	2019|Thermomonospora	2020|Thermomonospora curvata	TRUE	TRUE	TRUE	TRUE
GCF_000024405.1	526218	826	Sebaldella termitidis ATCC 33386	strain=ATCC 33386	Complete Genome	99.98	1.19	https://ftp.ncbi.nlm.nih.gov/genomes/all/GCF/000/024/405/GCF_000024405.1_ASM2440v1	2|Bacteria	32066|Fusobacteriota	203490|Fusobacteriia	203491|Fusobacteriales	1129771|Leptotrichiaceae	32068|Sebaldella	826|Sebaldella termitidis	TRUE	TRUE	TRUE	TRUE
GCF_000024425.1	504728	277	Meiothermus ruber DSM 1279	strain=DSM 1279	Complete Genome	99.97	0.04	https://ftp.ncbi.nlm.nih.gov/genomes/all/GCF/000/024/425/GCF_000024425.1_ASM2442v1	2|Bacteria	1297|Deinococcota	188787|Deinococci	68933|Thermales	188786|Thermaceae	65551|Meiothermus	277|Meiothermus ruber	TRUE	TRUE	TRUE	TRUE
GCF_000024445.1	401473	1689	Bifidobacterium dentium Bd1	strain=Bd1	Complete Genome	99.98	0.63	https://ftp.ncbi.nlm.nih.gov/genomes/all/GCF/000/024/445/GCF_000024445.1_ASM2444v1	2|Bacteria	201174|Actinomycetota	1760|Actinomycetes	85004|Bifidobacteriales	31953|Bifidobacteriaceae	1678|Bifidobacterium	1689|Bifidobacterium dentium	TRUE	TRUE	FALSE	FALSE
GCF_000024465.1	488538	767892	Candidatus Puniceispirillum marinum IMCC1322	strain=IMCC1322	Complete Genome	100	0.07	https://ftp.ncbi.nlm.nih.gov/genomes/all/GCF/000/024/465/GCF_000024465.1_ASM2446v1	2|Bacteria	1224|Pseudomonadota	28211|Alphaproteobacteria	0|unclassified Alphaproteobacteria order	0|unclassified Alphaproteobacteria family	767891|Candidatus Puniceispirillum	767892|Candidatus Puniceispirillum marinum	TRUE	TRUE	TRUE	TRUE
GCF_000024485.1	666714	160	Treponema pallidum subsp. pallidum str. Chicago	strain=Chicago	Chromosome	99.16	0.01	https://ftp.ncbi.nlm.nih.gov/genomes/all/GCF/000/024/485/GCF_000024485.1_ASM2448v1	2|Bacteria	203691|Spirochaetota	203692|Spirochaetia	136|Spirochaetales	2845253|Treponemataceae	157|Treponema	160|Treponema pallidum	TRUE	FALSE	FALSE	FALSE
GCF_000024505.1	574556	769	Anaplasma centrale str. Israel	strain=Israel	Complete Genome	99.82	0.32	https://ftp.ncbi.nlm.nih.gov/genomes/all/GCF/000/024/505/GCF_000024505.1_ASM2450v1	2|Bacteria	1224|Pseudomonadota	28211|Alphaproteobacteria	766|Rickettsiales	942|Anaplasmataceae	768|Anaplasma	769|Anaplasma centrale	TRUE	TRUE	TRUE	TRUE
GCF_000024545.1	446470	283811	Stackebrandtia nassauensis DSM 44728	strain=DSM 44728	Complete Genome	99.64	0.14	https://ftp.ncbi.nlm.nih.gov/genomes/all/GCF/000/024/545/GCF_000024545.1_ASM2454v1	2|Bacteria	201174|Actinomycetota	1760|Actinomycetes	85014|Glycomycetales	85034|Glycomycetaceae	283810|Stackebrandtia	283811|Stackebrandtia nassauensis	TRUE	TRUE	TRUE	TRUE
GCF_000024565.1	519441	34105	Streptobacillus moniliformis DSM 12112	strain=DSM 12112	Complete Genome	99.98	0.37	https://ftp.ncbi.nlm.nih.gov/genomes/all/GCF/000/024/565/GCF_000024565.1_ASM2456v1	2|Bacteria	32066|Fusobacteriota	203490|Fusobacteriia	203491|Fusobacteriales	1129771|Leptotrichiaceae	34104|Streptobacillus	34105|Streptobacillus moniliformis	TRUE	TRUE	FALSE	FALSE
GCF_000024585.1	681288	1280	Staphylococcus aureus subsp. aureus ED98	strain=ED98	Complete Genome	100	0.07	https://ftp.ncbi.nlm.nih.gov/genomes/all/GCF/000/024/585/GCF_000024585.1_ASM2458v1	2|Bacteria	1239|Bacillota	91061|Bacilli	1385|Bacillales	90964|Staphylococcaceae	1279|Staphylococcus	1280|Staphylococcus aureus	TRUE	TRUE	FALSE	FALSE
GCF_000024605.1	429009	42838	Ammonifex degensii KC4	strain=KC4	Complete Genome	99.59	0.52	https://ftp.ncbi.nlm.nih.gov/genomes/all/GCF/000/024/605/GCF_000024605.1_ASM2460v1	2|Bacteria	1239|Bacillota	186801|Clostridia	68295|Thermoanaerobacterales	186814|Thermoanaerobacteraceae	42837|Ammonifex	42838|Ammonifex degensii	TRUE	TRUE	TRUE	TRUE
GCF_000024625.1	579137	73913	Methanocaldococcus vulcanius M7	strain=M7	Complete Genome	99.82	0.1	https://ftp.ncbi.nlm.nih.gov/genomes/all/GCF/000/024/625/GCF_000024625.1_ASM2462v1	2157|Archaea	28890|Euryarchaeota	183939|Methanococci	2182|Methanococcales	196117|Methanocaldococcaceae	196118|Methanocaldococcus	73913|Methanocaldococcus vulcanius	TRUE	TRUE	TRUE	TRUE
GCF_000024645.1	561231	1905730	Pectobacterium parmentieri WPP163	strain=WPP163	Complete Genome	100	0.08	https://ftp.ncbi.nlm.nih.gov/genomes/all/GCF/000/024/645/GCF_000024645.1_ASM2464v1	2|Bacteria	1224|Pseudomonadota	1236|Gammaproteobacteria	91347|Enterobacterales	1903410|Pectobacteriaceae	122277|Pectobacterium	1905730|Pectobacterium parmentieri	TRUE	TRUE	FALSE	FALSE
GCF_000024665.1	59374	833	Fibrobacter succinogenes subsp. succinogenes S85	strain=S85	Complete Genome	100	1.04	https://ftp.ncbi.nlm.nih.gov/genomes/all/GCF/000/024/665/GCF_000024665.1_ASM2466v1	2|Bacteria	65842|Fibrobacterota	204430|Fibrobacteria	218872|Fibrobacterales	204431|Fibrobacteraceae	832|Fibrobacter	833|Fibrobacter succinogenes	TRUE	TRUE	FALSE	FALSE
GCF_000024685.1	481743	481743	Paenibacillus sp. Y412MC10	strain=Y412MC10	Complete Genome	100	0.18	https://ftp.ncbi.nlm.nih.gov/genomes/all/GCF/000/024/685/GCF_000024685.1_ASM2468v1	2|Bacteria	1239|Bacillota	91061|Bacilli	1385|Bacillales	186822|Paenibacillaceae	44249|Paenibacillus	481743|Paenibacillus sp. Y412MC10	TRUE	TRUE	TRUE	TRUE
GCF_000024725.1	472759	133539	Nitrosococcus halophilus Nc 4	strain=Nc 4	Complete Genome	99.98	0.64	https://ftp.ncbi.nlm.nih.gov/genomes/all/GCF/000/024/725/GCF_000024725.1_ASM2472v1	2|Bacteria	1224|Pseudomonadota	1236|Gammaproteobacteria	135613|Chromatiales	1046|Chromatiaceae	1227|Nitrosococcus	133539|Nitrosococcus halophilus	TRUE	TRUE	TRUE	TRUE
GCF_000024765.1	555778	927	Halothiobacillus neapolitanus c2	strain=c2	Complete Genome	99.94	0.08	https://ftp.ncbi.nlm.nih.gov/genomes/all/GCF/000/024/765/GCF_000024765.1_ASM2476v1	2|Bacteria	1224|Pseudomonadota	1236|Gammaproteobacteria	135613|Chromatiales	255526|Halothiobacillaceae	109262|Halothiobacillus	927|Halothiobacillus neapolitanus	TRUE	TRUE	TRUE	TRUE
GCF_000024785.1	526226	2054	Gordonia bronchialis DSM 43247	strain=DSM 43247	Complete Genome	100	0.06	https://ftp.ncbi.nlm.nih.gov/genomes/all/GCF/000/024/785/GCF_000024785.1_ASM2478v1	2|Bacteria	201174|Actinomycetota	1760|Actinomycetes	85007|Mycobacteriales	85026|Gordoniaceae	2053|Gordonia	2054|Gordonia bronchialis	TRUE	TRUE	FALSE	FALSE
GCF_000024805.1	502025	80816	Haliangium ochraceum DSM 14365	strain=DSM 14365	Complete Genome	100	0.59	https://ftp.ncbi.nlm.nih.gov/genomes/all/GCF/000/024/805/GCF_000024805.1_ASM2480v1	2|Bacteria	2818505|Myxococcota	0|unclassified Myxococcota class	3031714|Haliangiales	224464|Kofleriaceae	162027|Haliangium	80816|Haliangium ochraceum	TRUE	TRUE	TRUE	TRUE
GCF_000024825.1	150340	150340	Vibrio antiquarius	strain=EX25	Complete Genome	100	0	https://ftp.ncbi.nlm.nih.gov/genomes/all/GCF/000/024/825/GCF_000024825.1_ASM2482v1	2|Bacteria	1224|Pseudomonadota	1236|Gammaproteobacteria	135623|Vibrionales	641|Vibrionaceae	662|Vibrio	150340|Vibrio antiquarius	TRUE	TRUE	TRUE	TRUE
GCF_000024845.1	518766	29549	Rhodothermus marinus DSM 4252	strain=DSM 4252	Complete Genome	99.99	0	https://ftp.ncbi.nlm.nih.gov/genomes/all/GCF/000/024/845/GCF_000024845.1_ASM2484v1	2|Bacteria	1853220|Rhodothermota	1853222|Rhodothermia	1853224|Rhodothermales	563843|Rhodothermaceae	29548|Rhodothermus	29549|Rhodothermus marinus	TRUE	TRUE	FALSE	FALSE
GCF_000024865.1	479432	2001	Streptosporangium roseum DSM 43021	strain=DSM 43021	Complete Genome	99.97	1.02	https://ftp.ncbi.nlm.nih.gov/genomes/all/GCF/000/024/865/GCF_000024865.1_ASM2486v1	2|Bacteria	201174|Actinomycetota	1760|Actinomycetes	85012|Streptosporangiales	2004|Streptosporangiaceae	2000|Streptosporangium	2001|Streptosporangium roseum	TRUE	TRUE	TRUE	TRUE
GCF_000024885.1	525898	65553	Sulfurospirillum deleyianum DSM 6946	strain=DSM 6946	Complete Genome	99.96	0.06	https://ftp.ncbi.nlm.nih.gov/genomes/all/GCF/000/024/885/GCF_000024885.1_ASM2488v1	2|Bacteria	29547|Campylobacterota	3031852|Epsilonproteobacteria	213849|Campylobacterales	2932623|Sulfurospirillaceae	57665|Sulfurospirillum	65553|Sulfurospirillum deleyianum	TRUE	TRUE	TRUE	TRUE
GCF_000024905.1	525903	81462	Thermanaerovibrio acidaminovorans DSM 6589	strain=DSM 6589	Complete Genome	100	0	https://ftp.ncbi.nlm.nih.gov/genomes/all/GCF/000/024/905/GCF_000024905.1_ASM2490v1	2|Bacteria	508458|Synergistota	649775|Synergistia	649776|Synergistales	649777|Synergistaceae	81461|Thermanaerovibrio	81462|Thermanaerovibrio acidaminovorans	TRUE	TRUE	TRUE	TRUE
GCF_000024925.1	446469	60920	Sanguibacter keddieii DSM 10542	strain=DSM 10542	Complete Genome	100	0.01	https://ftp.ncbi.nlm.nih.gov/genomes/all/GCF/000/024/925/GCF_000024925.1_ASM2492v1	2|Bacteria	201174|Actinomycetota	1760|Actinomycetes	85006|Micrococcales	145360|Sanguibacteraceae	60919|Sanguibacter	60920|Sanguibacter keddieii	TRUE	TRUE	TRUE	TRUE
GCF_000024945.1	479436	29466	Veillonella parvula DSM 2008	strain=DSM 2008	Complete Genome	100	0.09	https://ftp.ncbi.nlm.nih.gov/genomes/all/GCF/000/024/945/GCF_000024945.1_ASM2494v1	2|Bacteria	1239|Bacillota	909932|Negativicutes	1843489|Veillonellales	31977|Veillonellaceae	29465|Veillonella	29466|Veillonella parvula	TRUE	TRUE	FALSE	FALSE
GCF_000024965.1	446471	186189	Xylanimonas cellulosilytica DSM 15894	strain=DSM 15894	Complete Genome	99.99	0.71	https://ftp.ncbi.nlm.nih.gov/genomes/all/GCF/000/024/965/GCF_000024965.1_ASM2496v1	2|Bacteria	201174|Actinomycetota	1760|Actinomycetes	85006|Micrococcales	85017|Promicromonosporaceae	186188|Xylanimonas	186189|Xylanimonas cellulosilytica	TRUE	TRUE	TRUE	TRUE
GCF_000024985.1	479434	2057	Sphaerobacter thermophilus DSM 20745	strain=DSM 20745	Complete Genome	99.99	1.83	https://ftp.ncbi.nlm.nih.gov/genomes/all/GCF/000/024/985/GCF_000024985.1_ASM2498v1	2|Bacteria	3027942|Thermomicrobiota	189775|Thermomicrobia	85001|Sphaerobacterales	85002|Sphaerobacteraceae	2056|Sphaerobacter	2057|Sphaerobacter thermophilus	TRUE	TRUE	TRUE	TRUE
GCF_000025005.1	525904	166501	Thermobaculum terrenum ATCC BAA-798	strain=ATCC BAA-798	Complete Genome	99.96	0.64	https://ftp.ncbi.nlm.nih.gov/genomes/all/GCF/000/025/005/GCF_000025005.1_ASM2500v1	2|Bacteria	200795|Chloroflexota	0|unclassified Chloroflexota class	0|unclassified Chloroflexota order	0|unclassified Chloroflexota family	262406|Thermobaculum	166501|Thermobaculum terrenum	TRUE	TRUE	TRUE	TRUE
GCF_000025025.1	311424	61435	Dehalococcoides mccartyi VS	strain=VS	Complete Genome	99.98	0.32	https://ftp.ncbi.nlm.nih.gov/genomes/all/GCF/000/025/025/GCF_000025025.1_ASM2502v1	2|Bacteria	200795|Chloroflexota	301297|Dehalococcoidia	1202465|Dehalococcoidales	1202464|Dehalococcoidaceae	61434|Dehalococcoides	61435|Dehalococcoides mccartyi	TRUE	TRUE	FALSE	FALSE
GCF_000025045.1	684738	1358	Lactococcus lactis subsp. lactis KF147	strain=KF147	Complete Genome	100	2.49	https://ftp.ncbi.nlm.nih.gov/genomes/all/GCF/000/025/045/GCF_000025045.1_ASM2504v1	2|Bacteria	1239|Bacillota	91061|Bacilli	186826|Lactobacillales	1300|Streptococcaceae	1357|Lactococcus	1358|Lactococcus lactis	TRUE	TRUE	FALSE	FALSE
GCF_000025065.1	590409	2893572	Dickeya parazeae Ech586	strain=Ech586	Complete Genome	100	0.35	https://ftp.ncbi.nlm.nih.gov/genomes/all/GCF/000/025/065/GCF_000025065.1_ASM2506v1	2|Bacteria	1224|Pseudomonadota	1236|Gammaproteobacteria	91347|Enterobacterales	1903410|Pectobacteriaceae	204037|Dickeya	2893572|Dickeya parazeae	TRUE	TRUE	TRUE	TRUE
GCF_000025085.1	698737	28035	Staphylococcus lugdunensis HKU09-01	strain=HKU09-01	Complete Genome	100	0.38	https://ftp.ncbi.nlm.nih.gov/genomes/all/GCF/000/025/085/GCF_000025085.1_ASM2508v1	2|Bacteria	1239|Bacillota	91061|Bacilli	1385|Bacillales	90964|Staphylococcaceae	1279|Staphylococcus	28035|Staphylococcus lugdunensis	TRUE	TRUE	FALSE	FALSE
GCF_000025105.1	590168	93929	Thermotoga petrophila RKU-10	strain=RKU-10	Complete Genome	100	0.33	https://ftp.ncbi.nlm.nih.gov/genomes/all/GCF/000/025/105/GCF_000025105.1_ASM2510v1	2|Bacteria	200918|Thermotogota	188708|Thermotogae	2419|Thermotogales	188709|Thermotogaceae	2335|Thermotoga	93929|Thermotoga petrophila	TRUE	TRUE	TRUE	TRUE
GCF_000025125.1	1453429	713887	Candidatus Atelocyanobacterium thalassa isolate ALOHA	strain=ALOHA	Complete Genome	99.58	0.09	https://ftp.ncbi.nlm.nih.gov/genomes/all/GCF/000/025/125/GCF_000025125.1_ASM2512v1	2|Bacteria	1117|Cyanobacteriota	3028117|Cyanophyceae	1118|Chroococcales	1890450|Aphanothecaceae	1453359|Candidatus Atelocyanobacterium	713887|Candidatus Atelocyanobacterium thalassa	TRUE	TRUE	TRUE	TRUE
GCF_000025145.1	703339	1280	Staphylococcus aureus 04-02981	strain=04-02981	Complete Genome	100	0.42	https://ftp.ncbi.nlm.nih.gov/genomes/all/GCF/000/025/145/GCF_000025145.1_ASM2514v1	2|Bacteria	1239|Bacillota	91061|Bacilli	1385|Bacillales	90964|Staphylococcaceae	1279|Staphylococcus	1280|Staphylococcus aureus	TRUE	TRUE	FALSE	FALSE
GCF_000025165.1	701177	562	Escherichia coli O55:H7 str. CB9615	strain=CB9615	Complete Genome	100	0.38	https://ftp.ncbi.nlm.nih.gov/genomes/all/GCF/000/025/165/GCF_000025165.1_ASM2516v1	2|Bacteria	1224|Pseudomonadota	1236|Gammaproteobacteria	91347|Enterobacterales	543|Enterobacteriaceae	561|Escherichia	562|Escherichia coli	TRUE	TRUE	FALSE	FALSE
GCF_000025185.1	530564	125	Pirellula staleyi DSM 6068	strain=DSM 6068	Complete Genome	99.99	0.32	https://ftp.ncbi.nlm.nih.gov/genomes/all/GCF/000/025/185/GCF_000025185.1_ASM2518v1	2|Bacteria	203682|Planctomycetota	203683|Planctomycetia	2691354|Pirellulales	2691357|Pirellulaceae	123|Pirellula	125|Pirellula staleyi	TRUE	TRUE	TRUE	TRUE
GCF_000025205.1	553190	2702	Gardnerella vaginalis 409-05	strain=409-05	Complete Genome	99.96	0.16	https://ftp.ncbi.nlm.nih.gov/genomes/all/GCF/000/025/205/GCF_000025205.1_ASM2520v1	2|Bacteria	201174|Actinomycetota	1760|Actinomycetes	85004|Bifidobacteriales	31953|Bifidobacteriaceae	2701|Gardnerella	2702|Gardnerella vaginalis	TRUE	TRUE	TRUE	TRUE
GCF_000025225.2	699246	884684	Mageeibacillus indolicus UPII9-5	strain=UPII9-5	Complete Genome	99.99	0.02	https://ftp.ncbi.nlm.nih.gov/genomes/all/GCF/000/025/225/GCF_000025225.2_ASM2522v1	2|Bacteria	1239|Bacillota	186801|Clostridia	186802|Eubacteriales	216572|Oscillospiraceae	1637257|Mageeibacillus	884684|Mageeibacillus indolicus	TRUE	TRUE	TRUE	TRUE
GCF_000025245.2	552531	28025	Bifidobacterium animalis subsp. lactis BB-12	strain=BB-12	Complete Genome	99.89	0.25	https://ftp.ncbi.nlm.nih.gov/genomes/all/GCF/000/025/245/GCF_000025245.2_ASM2524v2	2|Bacteria	201174|Actinomycetota	1760|Actinomycetes	85004|Bifidobacteriales	31953|Bifidobacteriaceae	1678|Bifidobacterium	28025|Bifidobacterium animalis	TRUE	TRUE	FALSE	FALSE
GCF_000025265.1	469383	191495	Conexibacter woesei DSM 14684	strain=DSM 14684	Complete Genome	99.96	2.46	https://ftp.ncbi.nlm.nih.gov/genomes/all/GCF/000/025/265/GCF_000025265.1_ASM2526v1	2|Bacteria	201174|Actinomycetota	1497346|Thermoleophilia	588673|Solirubrobacterales	320583|Conexibacteraceae	191494|Conexibacter	191495|Conexibacter woesei	TRUE	TRUE	TRUE	TRUE
GCF_000025285.1	572546	84156	Archaeoglobus profundus DSM 5631	strain=DSM 5631	Complete Genome	99.92	0.08	https://ftp.ncbi.nlm.nih.gov/genomes/all/GCF/000/025/285/GCF_000025285.1_ASM2528v1	2157|Archaea	28890|Euryarchaeota	183980|Archaeoglobi	2231|Archaeoglobales	2232|Archaeoglobaceae	2233|Archaeoglobus	84156|Archaeoglobus profundus	TRUE	TRUE	TRUE	TRUE
GCF_000025305.1	591001	905	Acidaminococcus fermentans DSM 20731	strain=DSM 20731	Complete Genome	99.96	0.31	https://ftp.ncbi.nlm.nih.gov/genomes/all/GCF/000/025/305/GCF_000025305.1_ASM2530v1	2|Bacteria	1239|Bacillota	909932|Negativicutes	1843488|Acidaminococcales	909930|Acidaminococcaceae	904|Acidaminococcus	905|Acidaminococcus fermentans	TRUE	TRUE	TRUE	TRUE
GCF_000025325.1	543526	62320	Haloterrigena turkmenica DSM 5511	strain=DSM 5511	Complete Genome	99.98	1.2	https://ftp.ncbi.nlm.nih.gov/genomes/all/GCF/000/025/325/GCF_000025325.1_ASM2532v1	2157|Archaea	28890|Euryarchaeota	183963|Halobacteria	1644060|Natrialbales	1644061|Natrialbaceae	121871|Haloterrigena	62320|Haloterrigena turkmenica	TRUE	TRUE	TRUE	TRUE
GCF_000025345.1	526225	1861	Geodermatophilus obscurus DSM 43160	strain=DSM 43160	Complete Genome	100	0.53	https://ftp.ncbi.nlm.nih.gov/genomes/all/GCF/000/025/345/GCF_000025345.1_ASM2534v1	2|Bacteria	201174|Actinomycetota	1760|Actinomycetes	1643682|Geodermatophilales	85030|Geodermatophilaceae	1860|Geodermatophilus	1861|Geodermatophilus obscurus	TRUE	TRUE	TRUE	TRUE
GCF_000025365.1	710128	2096	Mycoplasmoides gallisepticum str. R(high)	strain=R(high)	Complete Genome	99.38	0.08	https://ftp.ncbi.nlm.nih.gov/genomes/all/GCF/000/025/365/GCF_000025365.1_ASM2536v1	2|Bacteria	544448|Mycoplasmatota	0|unclassified Mycoplasmatota class	2790996|Mycoplasmoidales	2895623|Metamycoplasmataceae	2995234|Mycoplasmoides	2096|Mycoplasmoides gallisepticum	TRUE	TRUE	FALSE	FALSE
GCF_000025385.1	708616	2096	Mycoplasmoides gallisepticum str. F	strain=F	Complete Genome	98.99	1.32	https://ftp.ncbi.nlm.nih.gov/genomes/all/GCF/000/025/385/GCF_000025385.1_ASM2538v1	2|Bacteria	544448|Mycoplasmatota	0|unclassified Mycoplasmatota class	2790996|Mycoplasmoidales	2895623|Metamycoplasmataceae	2995234|Mycoplasmoides	2096|Mycoplasmoides gallisepticum	TRUE	TRUE	FALSE	FALSE
GCF_000025405.2	706191	553	Pantoea ananatis LMG 20103	strain=LMG 20103	Complete Genome	100	0	https://ftp.ncbi.nlm.nih.gov/genomes/all/GCF/000/025/405/GCF_000025405.2_ASM2540v1	2|Bacteria	1224|Pseudomonadota	1236|Gammaproteobacteria	91347|Enterobacterales	1903409|Erwiniaceae	53335|Pantoea	553|Pantoea ananatis	TRUE	TRUE	TRUE	TRUE
GCF_000025425.1	567106	197	Campylobacter jejuni subsp. jejuni IA3902	na	Complete Genome	99.99	0.07	https://ftp.ncbi.nlm.nih.gov/genomes/all/GCF/000/025/425/GCF_000025425.1_ASM2542v1	2|Bacteria	29547|Campylobacterota	3031852|Epsilonproteobacteria	213849|Campylobacterales	72294|Campylobacteraceae	194|Campylobacter	197|Campylobacter jejuni	TRUE	TRUE	FALSE	FALSE
GCF_000025465.1	640131	244366	Klebsiella variicola At-22	strain=At-22	Complete Genome	100	0.13	https://ftp.ncbi.nlm.nih.gov/genomes/all/GCF/000/025/465/GCF_000025465.1_ASM2546v1	2|Bacteria	1224|Pseudomonadota	1236|Gammaproteobacteria	91347|Enterobacterales	543|Enterobacteriaceae	570|Klebsiella	244366|Klebsiella variicola	TRUE	TRUE	FALSE	FALSE
GCF_000025485.1	572477	1049	Allochromatium vinosum DSM 180	strain=DSM 180	Complete Genome	100	0.26	https://ftp.ncbi.nlm.nih.gov/genomes/all/GCF/000/025/485/GCF_000025485.1_ASM2548v1	2|Bacteria	1224|Pseudomonadota	1236|Gammaproteobacteria	135613|Chromatiales	1046|Chromatiaceae	85072|Allochromatium	1049|Allochromatium vinosum	TRUE	TRUE	TRUE	TRUE
GCF_000025505.1	589924	54261	Ferroglobus placidus DSM 10642	strain=DSM 10642	Complete Genome	99.98	0.03	https://ftp.ncbi.nlm.nih.gov/genomes/all/GCF/000/025/505/GCF_000025505.1_ASM2550v1	2157|Archaea	28890|Euryarchaeota	183980|Archaeoglobi	2231|Archaeoglobales	2232|Archaeoglobaceae	54260|Ferroglobus	54261|Ferroglobus placidus	TRUE	TRUE	TRUE	TRUE
GCF_000025525.1	644281	644281	Methanocaldococcus sp. FS406-22	strain=FS406-22	Complete Genome	99.87	0.17	https://ftp.ncbi.nlm.nih.gov/genomes/all/GCF/000/025/525/GCF_000025525.1_ASM2552v1	2157|Archaea	28890|Euryarchaeota	183939|Methanococci	2182|Methanococcales	196117|Methanocaldococcaceae	196118|Methanocaldococcus	644281|Methanocaldococcus sp. FS406-22	TRUE	TRUE	TRUE	TRUE
GCF_000025545.1	396595	396595	Thioalkalivibrio sp. K90mix	strain=K90mix	Complete Genome	99.95	0.24	https://ftp.ncbi.nlm.nih.gov/genomes/all/GCF/000/025/545/GCF_000025545.1_ASM2554v1	2|Bacteria	1224|Pseudomonadota	1236|Gammaproteobacteria	135613|Chromatiales	72276|Ectothiorhodospiraceae	106633|Thioalkalivibrio	396595|Thioalkalivibrio sp. K90mix	TRUE	TRUE	TRUE	TRUE
GCF_000025565.1	716541	550	Enterobacter cloacae subsp. cloacae ATCC 13047	strain=ATCC 13047	Complete Genome	100	2.09	https://ftp.ncbi.nlm.nih.gov/genomes/all/GCF/000/025/565/GCF_000025565.1_ASM2556v1	2|Bacteria	1224|Pseudomonadota	1236|Gammaproteobacteria	91347|Enterobacterales	543|Enterobacteriaceae	547|Enterobacter	550|Enterobacter cloacae	TRUE	TRUE	FALSE	FALSE
GCF_000025605.1	638303	136094	Thermocrinis albus DSM 14484	strain=DSM 14484	Complete Genome	100	0.07	https://ftp.ncbi.nlm.nih.gov/genomes/all/GCF/000/025/605/GCF_000025605.1_ASM2560v1	2|Bacteria	200783|Aquificota	187857|Aquificae	32069|Aquificales	64898|Aquificaceae	75905|Thermocrinis	136094|Thermocrinis albus	TRUE	TRUE	TRUE	TRUE
GCF_000025625.1	547559	13769	Natrialba magadii ATCC 43099	strain=ATCC 43099	Complete Genome	99.9	0.33	https://ftp.ncbi.nlm.nih.gov/genomes/all/GCF/000/025/625/GCF_000025625.1_ASM2562v1	2157|Archaea	28890|Euryarchaeota	183963|Halobacteria	1644060|Natrialbales	1644061|Natrialbaceae	63742|Natrialba	13769|Natrialba magadii	TRUE	TRUE	TRUE	TRUE
GCF_000025645.1	580331	108150	Thermoanaerobacter italicus Ab9	strain=Ab9	Complete Genome	100	0.4	https://ftp.ncbi.nlm.nih.gov/genomes/all/GCF/000/025/645/GCF_000025645.1_ASM2564v1	2|Bacteria	1239|Bacillota	186801|Clostridia	68295|Thermoanaerobacterales	186814|Thermoanaerobacteraceae	1754|Thermoanaerobacter	108150|Thermoanaerobacter italicus	TRUE	TRUE	TRUE	TRUE
GCF_000025665.1	439481	379547	Aciduliprofundum boonei T469	strain=T469	Complete Genome	99.91	0.16	https://ftp.ncbi.nlm.nih.gov/genomes/all/GCF/000/025/665/GCF_000025665.1_ASM2566v1	2157|Archaea	2283796|Candidatus Thermoplasmatota	0|unclassified Candidatus Thermoplasmatota class	0|unclassified Candidatus Thermoplasmatota order	0|unclassified Candidatus Thermoplasmatota family	379546|Aciduliprofundum	379547|Candidatus Aciduliprofundum boonei	TRUE	TRUE	TRUE	TRUE
GCF_000025685.1	309800	2246	Haloferax volcanii DS2	strain=DS2	Complete Genome	99.95	0.27	https://ftp.ncbi.nlm.nih.gov/genomes/all/GCF/000/025/685/GCF_000025685.1_ASM2568v1	2157|Archaea	28890|Euryarchaeota	183963|Halobacteria	1644055|Haloferacales	1644056|Haloferacaceae	2251|Haloferax	2246|Haloferax volcanii	TRUE	TRUE	TRUE	TRUE
GCF_000025705.1	580332	63745	Sideroxydans lithotrophicus ES-1	strain=ES-1	Complete Genome	100	0.19	https://ftp.ncbi.nlm.nih.gov/genomes/all/GCF/000/025/705/GCF_000025705.1_ASM2570v1	2|Bacteria	1224|Pseudomonadota	28216|Betaproteobacteria	32003|Nitrosomonadales	90627|Gallionellaceae	314343|Sideroxydans	63745|Sideroxydans lithotrophicus	TRUE	TRUE	TRUE	TRUE
GCF_000025725.1	522772	118000	Denitrovibrio acetiphilus DSM 12809	strain=DSM 12809	Complete Genome	99.63	0.18	https://ftp.ncbi.nlm.nih.gov/genomes/all/GCF/000/025/725/GCF_000025725.1_ASM2572v1	2|Bacteria	200930|Deferribacterota	68337|Deferribacteres	191393|Deferribacterales	2945019|Geovibrionaceae	117999|Denitrovibrio	118000|Denitrovibrio acetiphilus	TRUE	TRUE	TRUE	TRUE
GCF_000025745.1	714962	562	Escherichia coli IHE3034	strain=IHE3034	Complete Genome	100	0.89	https://ftp.ncbi.nlm.nih.gov/genomes/all/GCF/000/025/745/GCF_000025745.1_ASM2574v1	2|Bacteria	1224|Pseudomonadota	1236|Gammaproteobacteria	91347|Enterobacterales	543|Enterobacteriaceae	561|Escherichia	562|Escherichia coli	TRUE	TRUE	FALSE	FALSE
GCF_000025765.1	553199	1747	Cutibacterium acnes SK137	strain=SK137	Complete Genome	100	0.13	https://ftp.ncbi.nlm.nih.gov/genomes/all/GCF/000/025/765/GCF_000025765.1_ASM2576v1	2|Bacteria	201174|Actinomycetota	1760|Actinomycetes	85009|Propionibacteriales	31957|Propionibacteriaceae	1912216|Cutibacterium	1747|Cutibacterium acnes	TRUE	TRUE	FALSE	FALSE
GCF_000025805.1	592022	1404	Priestia megaterium DSM 319	strain=DSM 319	Complete Genome	100	0.53	https://ftp.ncbi.nlm.nih.gov/genomes/all/GCF/000/025/805/GCF_000025805.1_ASM2580v1	2|Bacteria	1239|Bacillota	91061|Bacilli	1385|Bacillales	186817|Bacillaceae	2800373|Priestia	1404|Priestia megaterium	TRUE	TRUE	FALSE	FALSE
GCF_000025825.1	545693	1404	Priestia megaterium QM B1551	strain=QM B1551	Complete Genome	100	1.92	https://ftp.ncbi.nlm.nih.gov/genomes/all/GCF/000/025/825/GCF_000025825.1_ASM2582v1	2|Bacteria	1239|Bacillota	91061|Bacilli	1385|Bacillales	186817|Bacillaceae	2800373|Priestia	1404|Priestia megaterium	TRUE	TRUE	FALSE	FALSE
GCF_000025845.1	512564	50052	Mycoplasma crocodyli MP145	strain=MP145	Complete Genome	99.69	0.16	https://ftp.ncbi.nlm.nih.gov/genomes/all/GCF/000/025/845/GCF_000025845.1_ASM2584v1	2|Bacteria	544448|Mycoplasmatota	31969|Mollicutes	2085|Mycoplasmatales	2092|Mycoplasmataceae	2093|Mycoplasma	50052|Mycoplasma crocodyli	TRUE	TRUE	TRUE	FALSE
GCF_000025865.1	547558	2176	Methanohalophilus mahii DSM 5219	strain=DSM 5219	Complete Genome	99.99	0.03	https://ftp.ncbi.nlm.nih.gov/genomes/all/GCF/000/025/865/GCF_000025865.1_ASM2586v1	2157|Archaea	28890|Euryarchaeota	224756|Methanomicrobia	94695|Methanosarcinales	2206|Methanosarcinaceae	2175|Methanohalophilus	2176|Methanohalophilus mahii	TRUE	TRUE	TRUE	TRUE
GCF_000025885.1	572547	81468	Aminobacterium colombiense DSM 12261	strain=DSM 12261	Complete Genome	99.9	0.35	https://ftp.ncbi.nlm.nih.gov/genomes/all/GCF/000/025/885/GCF_000025885.1_ASM2588v1	2|Bacteria	508458|Synergistota	649775|Synergistia	649776|Synergistales	3029087|Aminobacteriaceae	81466|Aminobacterium	81468|Aminobacterium colombiense	TRUE	TRUE	TRUE	TRUE
GCF_000025905.1	583355	395922	Coraliomargarita akajimensis DSM 45221	strain=DSM 45221	Complete Genome	100	0.01	https://ftp.ncbi.nlm.nih.gov/genomes/all/GCF/000/025/905/GCF_000025905.1_ASM2590v1	2|Bacteria	74201|Verrucomicrobiota	414999|Opitutae	415001|Puniceicoccales	3056371|Coraliomargaritaceae	442430|Coraliomargarita	395922|Coraliomargarita akajimensis	TRUE	TRUE	TRUE	TRUE
GCF_000025925.1	264731	839	Prevotella ruminicola 23	strain=Bryant 23	Complete Genome	99.84	0.08	https://ftp.ncbi.nlm.nih.gov/genomes/all/GCF/000/025/925/GCF_000025925.1_ASM2592v1	2|Bacteria	976|Bacteroidota	200643|Bacteroidia	171549|Bacteroidales	171552|Prevotellaceae	838|Prevotella	839|Prevotella ruminicola	TRUE	TRUE	FALSE	FALSE
GCF_000025945.1	177439	84980	Desulfotalea psychrophila LSv54	strain=LSv54	Complete Genome	100	1.15	https://ftp.ncbi.nlm.nih.gov/genomes/all/GCF/000/025/945/GCF_000025945.1_ASM2594v1	2|Bacteria	200940|Thermodesulfobacteriota	3031451|Desulfobulbia	3024411|Desulfobulbales	2886822|Desulfocapsaceae	109168|Desulfotalea	84980|Desulfotalea psychrophila	TRUE	TRUE	TRUE	TRUE
GCF_000025965.1	76114	551760	Aromatoleum aromaticum EbN1	strain=EbN1	Complete Genome	99.99	0.16	https://ftp.ncbi.nlm.nih.gov/genomes/all/GCF/000/025/965/GCF_000025965.1_ASM2596v1	2|Bacteria	1224|Pseudomonadota	28216|Betaproteobacteria	206389|Rhodocyclales	75787|Rhodocyclaceae	551759|Aromatoleum	551760|Aromatoleum aromaticum	TRUE	TRUE	FALSE	FALSE
GCF_000025985.1	272559	817	Bacteroides fragilis NCTC 9343	strain=NCTC 9343	Complete Genome	99.91	0.63	https://ftp.ncbi.nlm.nih.gov/genomes/all/GCF/000/025/985/GCF_000025985.1_ASM2598v1	2|Bacteria	976|Bacteroidota	200643|Bacteroidia	171549|Bacteroidales	815|Bacteroidaceae	816|Bacteroides	817|Bacteroides fragilis	TRUE	TRUE	FALSE	FALSE
GCF_000026005.1	254945	779	Ehrlichia ruminantium str. Welgevonden	strain=Welgevonden	Complete Genome	99.94	0.04	https://ftp.ncbi.nlm.nih.gov/genomes/all/GCF/000/026/005/GCF_000026005.1_ASM2600v1	2|Bacteria	1224|Pseudomonadota	28211|Alphaproteobacteria	766|Rickettsiales	942|Anaplasmataceae	943|Ehrlichia	779|Ehrlichia ruminantium	TRUE	TRUE	FALSE	FALSE
GCF_000026025.1	218497	83555	Chlamydia abortus S26/3	strain=S26/3	Complete Genome	99.92	0.12	https://ftp.ncbi.nlm.nih.gov/genomes/all/GCF/000/026/025/GCF_000026025.1_ASM2602v1	2|Bacteria	204428|Chlamydiota	204429|Chlamydiia	51291|Chlamydiales	809|Chlamydiaceae	810|Chlamydia	83555|Chlamydia abortus	TRUE	TRUE	FALSE	FALSE
GCF_000026045.1	348780	2257	Natronomonas pharaonis DSM 2160	strain=Gabara	Complete Genome	98.7	0.43	https://ftp.ncbi.nlm.nih.gov/genomes/all/GCF/000/026/045/GCF_000026045.1_ASM2604v1	2157|Archaea	28890|Euryarchaeota	183963|Halobacteria	2235|Halobacteriales	1963268|Haloarculaceae	63743|Natronomonas	2257|Natronomonas pharaonis	TRUE	TRUE	TRUE	TRUE
GCF_000026065.1	314315	1599	Latilactobacillus sakei subsp. sakei 23K	strain=23K	Complete Genome	99.99	0.32	https://ftp.ncbi.nlm.nih.gov/genomes/all/GCF/000/026/065/GCF_000026065.1_ASM2606v1	2|Bacteria	1239|Bacillota	91061|Bacilli	186826|Lactobacillales	33958|Lactobacillaceae	2767885|Latilactobacillus	1599|Latilactobacillus sakei	TRUE	TRUE	FALSE	FALSE
GCF_000026085.1	166935	166935	Pseudoalteromonas translucida	strain=TAC125	Complete Genome	100	0.06	https://ftp.ncbi.nlm.nih.gov/genomes/all/GCF/000/026/085/GCF_000026085.1_ASM2608v1	2|Bacteria	1224|Pseudomonadota	1236|Gammaproteobacteria	135622|Alteromonadales	267888|Pseudoalteromonadaceae	53246|Pseudoalteromonas	166935|Pseudoalteromonas translucida	TRUE	TRUE	TRUE	TRUE
GCF_000026105.1	384676	312306	Pseudomonas entomophila L48	strain=L48	Complete Genome	100	0.32	https://ftp.ncbi.nlm.nih.gov/genomes/all/GCF/000/026/105/GCF_000026105.1_ASM2610v1	2|Bacteria	1224|Pseudomonadota	1236|Gammaproteobacteria	72274|Pseudomonadales	135621|Pseudomonadaceae	286|Pseudomonas	312306|Pseudomonas entomophila	TRUE	TRUE	FALSE	FALSE
GCF_000026145.1	114615	114615	Bradyrhizobium sp. ORS 278	strain=ORS278	Complete Genome	100	0.34	https://ftp.ncbi.nlm.nih.gov/genomes/all/GCF/000/026/145/GCF_000026145.1_ASM2614v1	2|Bacteria	1224|Pseudomonadota	28211|Alphaproteobacteria	356|Hyphomicrobiales	41294|Nitrobacteraceae	374|Bradyrhizobium	114615|Bradyrhizobium sp. ORS 278	TRUE	TRUE	TRUE	TRUE
GCF_000026185.1	465817	338565	Erwinia tasmaniensis Et1/99	strain=Et1/99	Complete Genome	100	0.14	https://ftp.ncbi.nlm.nih.gov/genomes/all/GCF/000/026/185/GCF_000026185.1_ASM2618v1	2|Bacteria	1224|Pseudomonadota	1236|Gammaproteobacteria	91347|Enterobacterales	1903409|Erwiniaceae	551|Erwinia	338565|Erwinia tasmaniensis	TRUE	TRUE	TRUE	TRUE
GCF_000026205.1	37692	37692	Candidatus Phytoplasma mali	strain=AT	Complete Genome	91.58	1.61	https://ftp.ncbi.nlm.nih.gov/genomes/all/GCF/000/026/205/GCF_000026205.1_ASM2620v1	2|Bacteria	544448|Mycoplasmatota	31969|Mollicutes	186329|Acholeplasmatales	2146|Acholeplasmataceae	33926|Candidatus Phytoplasma	37692|Candidatus Phytoplasma mali	TRUE	TRUE	TRUE	TRUE
GCF_000026225.1	585054	564	Escherichia fergusonii ATCC 35469	strain=ATCC 35469T	Complete Genome	100	0.32	https://ftp.ncbi.nlm.nih.gov/genomes/all/GCF/000/026/225/GCF_000026225.1_ASM2622v1	2|Bacteria	1224|Pseudomonadota	1236|Gammaproteobacteria	91347|Enterobacterales	543|Enterobacteriaceae	561|Escherichia	564|Escherichia fergusonii	TRUE	TRUE	FALSE	FALSE
GCF_000026245.1	585055	562	Escherichia coli 55989	strain=55989	Complete Genome	100	0.12	https://ftp.ncbi.nlm.nih.gov/genomes/all/GCF/000/026/245/GCF_000026245.1_ASM2624v1	2|Bacteria	1224|Pseudomonadota	1236|Gammaproteobacteria	91347|Enterobacterales	543|Enterobacteriaceae	561|Escherichia	562|Escherichia coli	TRUE	TRUE	FALSE	FALSE
GCF_000026265.1	585034	562	Escherichia coli IAI1	strain=IAI1	Complete Genome	100	0.09	https://ftp.ncbi.nlm.nih.gov/genomes/all/GCF/000/026/265/GCF_000026265.1_ASM2626v1	2|Bacteria	1224|Pseudomonadota	1236|Gammaproteobacteria	91347|Enterobacterales	543|Enterobacteriaceae	561|Escherichia	562|Escherichia coli	TRUE	TRUE	FALSE	FALSE
GCF_000026285.1	585035	562	Escherichia coli S88	strain=S88	Complete Genome	100	1.13	https://ftp.ncbi.nlm.nih.gov/genomes/all/GCF/000/026/285/GCF_000026285.1_ASM2628v2	2|Bacteria	1224|Pseudomonadota	1236|Gammaproteobacteria	91347|Enterobacterales	543|Enterobacteriaceae	561|Escherichia	562|Escherichia coli	TRUE	TRUE	FALSE	FALSE
GCF_000026305.1	585397	562	Escherichia coli ED1a	strain=ED1a	Chromosome	100	0.78	https://ftp.ncbi.nlm.nih.gov/genomes/all/GCF/000/026/305/GCF_000026305.1_ASM2630v1	2|Bacteria	1224|Pseudomonadota	1236|Gammaproteobacteria	91347|Enterobacterales	543|Enterobacteriaceae	561|Escherichia	562|Escherichia coli	TRUE	FALSE	FALSE	FALSE
GCF_000026325.1	585056	562	Escherichia coli UMN026	strain=UMN026	Chromosome	100	0.37	https://ftp.ncbi.nlm.nih.gov/genomes/all/GCF/000/026/325/GCF_000026325.1_ASM2632v2	2|Bacteria	1224|Pseudomonadota	1236|Gammaproteobacteria	91347|Enterobacterales	543|Enterobacteriaceae	561|Escherichia	562|Escherichia coli	TRUE	FALSE	FALSE	FALSE
GCF_000026345.1	585057	562	Escherichia coli IAI39	strain=IAI39	Complete Genome	100	0.01	https://ftp.ncbi.nlm.nih.gov/genomes/all/GCF/000/026/345/GCF_000026345.1_ASM2634v1	2|Bacteria	1224|Pseudomonadota	1236|Gammaproteobacteria	91347|Enterobacterales	543|Enterobacteriaceae	561|Escherichia	562|Escherichia coli	TRUE	TRUE	FALSE	FALSE
GCF_000026405.1	349519	33964	Leuconostoc citreum KM20	strain=KM20	Complete Genome	99.97	0.12	https://ftp.ncbi.nlm.nih.gov/genomes/all/GCF/000/026/405/GCF_000026405.1_ASM2640v1	2|Bacteria	1239|Bacillota	91061|Bacilli	186826|Lactobacillales	33958|Lactobacillaceae	1243|Leuconostoc	33964|Leuconostoc citreum	TRUE	TRUE	FALSE	FALSE
GCF_000026445.2	459424	261524	Mycobacterium liflandii 128FXT	strain=128FXT	Complete Genome	100	1.94	https://ftp.ncbi.nlm.nih.gov/genomes/all/GCF/000/026/445/GCF_000026445.2_ASM2644v2	2|Bacteria	201174|Actinomycetota	1760|Actinomycetes	85007|Mycobacteriales	1762|Mycobacteriaceae	1763|Mycobacterium	261524|Mycobacterium liflandii	TRUE	TRUE	TRUE	TRUE
GCF_000026485.1	1597	1597	Lacticaseibacillus paracasei	strain=BL23	Complete Genome	99.9	0.22	https://ftp.ncbi.nlm.nih.gov/genomes/all/GCF/000/026/485/GCF_000026485.1_ASM2648v1	2|Bacteria	1239|Bacillota	91061|Bacilli	186826|Lactobacillales	33958|Lactobacillaceae	2759736|Lacticaseibacillus	1597|Lacticaseibacillus paracasei	TRUE	TRUE	FALSE	FALSE
GCF_000026505.1	568703	47715	Lacticaseibacillus rhamnosus GG	strain=GG (ATCC 53103)	Complete Genome	99.95	0.19	https://ftp.ncbi.nlm.nih.gov/genomes/all/GCF/000/026/505/GCF_000026505.1_ASM2650v1	2|Bacteria	1239|Bacillota	91061|Bacilli	186826|Lactobacillales	33958|Lactobacillaceae	2759736|Lacticaseibacillus	47715|Lacticaseibacillus rhamnosus	TRUE	TRUE	FALSE	FALSE
GCF_000026525.1	568704	47715	Lacticaseibacillus rhamnosus Lc 705	strain=Lc 705	Complete Genome	99.92	0.36	https://ftp.ncbi.nlm.nih.gov/genomes/all/GCF/000/026/525/GCF_000026525.1_ASM2652v1	2|Bacteria	1239|Bacillota	91061|Bacilli	186826|Lactobacillales	33958|Lactobacillaceae	2759736|Lacticaseibacillus	47715|Lacticaseibacillus rhamnosus	TRUE	TRUE	FALSE	FALSE
GCF_000026545.1	574521	562	Escherichia coli O127:H6 str. E2348/69	strain=E2348/69	Complete Genome	100	0.52	https://ftp.ncbi.nlm.nih.gov/genomes/all/GCF/000/026/545/GCF_000026545.1_ASM2654v1	2|Bacteria	1224|Pseudomonadota	1236|Gammaproteobacteria	91347|Enterobacterales	543|Enterobacteriaceae	561|Escherichia	562|Escherichia coli	TRUE	TRUE	FALSE	FALSE
GCF_000026565.1	554290	28901	Salmonella enterica subsp. enterica serovar Paratyphi A str. AKU_12601	strain=AKU_12601	Complete Genome	100	0.2	https://ftp.ncbi.nlm.nih.gov/genomes/all/GCF/000/026/565/GCF_000026565.1_ASM2656v1	2|Bacteria	1224|Pseudomonadota	1236|Gammaproteobacteria	91347|Enterobacterales	543|Enterobacteriaceae	590|Salmonella	28901|Salmonella enterica	TRUE	TRUE	FALSE	FALSE
GCF_000026585.1	553482	1336	Streptococcus equi subsp. equi 4047	strain=4047	Complete Genome	100	0.68	https://ftp.ncbi.nlm.nih.gov/genomes/all/GCF/000/026/585/GCF_000026585.1_ASM2658v1	2|Bacteria	1239|Bacillota	91061|Bacilli	186826|Lactobacillales	1300|Streptococcaceae	1301|Streptococcus	1336|Streptococcus equi	TRUE	TRUE	FALSE	FALSE
GCF_000026605.1	40041	1336	Streptococcus equi subsp. zooepidemicus	strain=H70	Complete Genome	100	0.35	https://ftp.ncbi.nlm.nih.gov/genomes/all/GCF/000/026/605/GCF_000026605.1_ASM2660v1	2|Bacteria	1239|Bacillota	91061|Bacilli	186826|Lactobacillales	1300|Streptococcaceae	1301|Streptococcus	1336|Streptococcus equi	TRUE	TRUE	FALSE	FALSE
GCF_000026645.1	557722	287	Pseudomonas aeruginosa LESB58	strain=LESB58	Complete Genome	100	0.19	https://ftp.ncbi.nlm.nih.gov/genomes/all/GCF/000/026/645/GCF_000026645.1_ASM2664v1	2|Bacteria	1224|Pseudomonadota	1236|Gammaproteobacteria	72274|Pseudomonadales	135621|Pseudomonadaceae	286|Pseudomonas	287|Pseudomonas aeruginosa	TRUE	TRUE	FALSE	FALSE
GCF_000026665.1	561276	1313	Streptococcus pneumoniae ATCC 700669	strain=ATCC 700669	Complete Genome	100	0.26	https://ftp.ncbi.nlm.nih.gov/genomes/all/GCF/000/026/665/GCF_000026665.1_ASM2666v1	2|Bacteria	1239|Bacillota	91061|Bacilli	186826|Lactobacillales	1300|Streptococcaceae	1301|Streptococcus	1313|Streptococcus pneumoniae	TRUE	TRUE	FALSE	FALSE
GCF_000026705.1	568819	1639	Listeria monocytogenes serotype 4b str. CLIP 80459	strain=Clip80459	Complete Genome	99.99	1	https://ftp.ncbi.nlm.nih.gov/genomes/all/GCF/000/026/705/GCF_000026705.1_ASM2670v1	2|Bacteria	1239|Bacillota	91061|Bacilli	1385|Bacillales	186820|Listeriaceae	1637|Listeria	1639|Listeria monocytogenes	TRUE	TRUE	FALSE	FALSE
GCF_000026725.1	568813	1307	Streptococcus suis SC84	strain=SC84	Complete Genome	100	0.04	https://ftp.ncbi.nlm.nih.gov/genomes/all/GCF/000/026/725/GCF_000026725.1_ASM2672v1	2|Bacteria	1239|Bacillota	91061|Bacilli	186826|Lactobacillales	1300|Streptococcaceae	1301|Streptococcus	1307|Streptococcus suis	TRUE	TRUE	FALSE	FALSE
GCF_000026745.1	568814	1307	Streptococcus suis BM407	strain=BM407	Complete Genome	100	0.46	https://ftp.ncbi.nlm.nih.gov/genomes/all/GCF/000/026/745/GCF_000026745.1_ASM2674v1	2|Bacteria	1239|Bacillota	91061|Bacilli	186826|Lactobacillales	1300|Streptococcaceae	1301|Streptococcus	1307|Streptococcus suis	TRUE	TRUE	FALSE	FALSE
GCF_000026765.1	45361	45361	Mesomycoplasma conjunctivae	strain=HRC/581T (NCTC10147)	Chromosome	98.16	0.11	https://ftp.ncbi.nlm.nih.gov/genomes/all/GCF/000/026/765/GCF_000026765.1_ASM2676v1	2|Bacteria	544448|Mycoplasmatota	31969|Mollicutes	2085|Mycoplasmatales	2092|Mycoplasmataceae	2923352|Mesomycoplasma	45361|Mesomycoplasma conjunctivae	TRUE	FALSE	FALSE	FALSE
GCF_000026905.1	672161	813	Chlamydia trachomatis B/TZ1A828/OT	strain=B/TZ1A828/OT	Complete Genome	99.79	0.08	https://ftp.ncbi.nlm.nih.gov/genomes/all/GCF/000/026/905/GCF_000026905.1_ASM2690v1	2|Bacteria	204428|Chlamydiota	204429|Chlamydiia	51291|Chlamydiales	809|Chlamydiaceae	810|Chlamydia	813|Chlamydia trachomatis	TRUE	TRUE	FALSE	FALSE
GCF_000026925.1	580049	813	Chlamydia trachomatis B/Jali20/OT	strain=Jali20	Complete Genome	99.78	0.06	https://ftp.ncbi.nlm.nih.gov/genomes/all/GCF/000/026/925/GCF_000026925.1_ASM2692v1	2|Bacteria	204428|Chlamydiota	204429|Chlamydiia	51291|Chlamydiales	809|Chlamydiaceae	810|Chlamydia	813|Chlamydia trachomatis	TRUE	TRUE	FALSE	FALSE
GCF_000026965.1	604162	487	Neisseria meningitidis 8013	strain=8013	Complete Genome	99.98	0	https://ftp.ncbi.nlm.nih.gov/genomes/all/GCF/000/026/965/GCF_000026965.1_ASM2696v1	2|Bacteria	1224|Pseudomonadota	28216|Betaproteobacteria	206351|Neisseriales	481|Neisseriaceae	482|Neisseria	487|Neisseria meningitidis	TRUE	TRUE	FALSE	FALSE
GCF_000026985.1	644651	79967	Erwinia pyrifoliae DSM 12163	strain=DSM 12163	Chromosome	100	0.29	https://ftp.ncbi.nlm.nih.gov/genomes/all/GCF/000/026/985/GCF_000026985.1_ASM2698v1	2|Bacteria	1224|Pseudomonadota	1236|Gammaproteobacteria	91347|Enterobacterales	1903409|Erwiniaceae	551|Erwinia	79967|Erwinia pyrifoliae	TRUE	FALSE	FALSE	FALSE
GCF_000027025.1	568708	28901	Salmonella enterica subsp. enterica serovar Typhimurium str. D23580	strain=D23580	Complete Genome	100	0.13	https://ftp.ncbi.nlm.nih.gov/genomes/all/GCF/000/027/025/GCF_000027025.1_ASM2702v1	2|Bacteria	1224|Pseudomonadota	1236|Gammaproteobacteria	91347|Enterobacterales	543|Enterobacteriaceae	590|Salmonella	28901|Salmonella enterica	TRUE	TRUE	FALSE	FALSE
GCF_000027045.1	663951	1280	Staphylococcus aureus subsp. aureus TW20	strain=TW20	Complete Genome	100	0.4	https://ftp.ncbi.nlm.nih.gov/genomes/all/GCF/000/027/045/GCF_000027045.1_ASM2704v1	2|Bacteria	1239|Bacillota	91061|Bacilli	1385|Bacillales	90964|Staphylococcaceae	1279|Staphylococcus	1280|Staphylococcus aureus	TRUE	TRUE	FALSE	FALSE
GCF_000027085.1	637910	67825	Citrobacter rodentium ICC168	strain=ICC168	Complete Genome	100	0.02	https://ftp.ncbi.nlm.nih.gov/genomes/all/GCF/000/027/085/GCF_000027085.1_ASM2708v1	2|Bacteria	1224|Pseudomonadota	1236|Gammaproteobacteria	91347|Enterobacterales	543|Enterobacteriaceae	544|Citrobacter	67825|Citrobacter rodentium	TRUE	TRUE	FALSE	FALSE
GCF_000027105.1	645463	1496	Clostridioides difficile R20291	strain=R20291	Chromosome	99.99	1.18	https://ftp.ncbi.nlm.nih.gov/genomes/all/GCF/000/027/105/GCF_000027105.1_ASM2710v1	2|Bacteria	1239|Bacillota	186801|Clostridia	186802|Eubacteriales	186804|Peptostreptococcaceae	1870884|Clostridioides	1496|Clostridioides difficile	TRUE	FALSE	FALSE	FALSE
GCF_000027125.1	216592	562	Escherichia coli 042	strain=042	Complete Genome	100	0.25	https://ftp.ncbi.nlm.nih.gov/genomes/all/GCF/000/027/125/GCF_000027125.1_ASM2712v1	2|Bacteria	1224|Pseudomonadota	1236|Gammaproteobacteria	91347|Enterobacterales	543|Enterobacteriaceae	561|Escherichia	562|Escherichia coli	TRUE	TRUE	FALSE	FALSE
GCF_000027145.1	683837	1640	Listeria seeligeri serovar 1/2b str. SLCC3954	strain=SLCC3954	Complete Genome	99.99	0.48	https://ftp.ncbi.nlm.nih.gov/genomes/all/GCF/000/027/145/GCF_000027145.1_ASM2714v1	2|Bacteria	1239|Bacillota	91061|Bacilli	1385|Bacillales	186820|Listeriaceae	1637|Listeria	1640|Listeria seeligeri	TRUE	TRUE	TRUE	TRUE
GCF_000027165.1	365659	28037	Streptococcus mitis B6	strain=B6	Complete Genome	99.96	0.38	https://ftp.ncbi.nlm.nih.gov/genomes/all/GCF/000/027/165/GCF_000027165.1_ASM2716v1	2|Bacteria	1239|Bacillota	91061|Bacilli	186826|Lactobacillales	1300|Streptococcaceae	1301|Streptococcus	28037|Streptococcus mitis	TRUE	TRUE	FALSE	FALSE
GCF_000027185.1	637909	315405	Streptococcus gallolyticus UCN34	strain=UCN34	Complete Genome	100	0.2	https://ftp.ncbi.nlm.nih.gov/genomes/all/GCF/000/027/185/GCF_000027185.1_ASM2718v1	2|Bacteria	1239|Bacillota	91061|Bacilli	186826|Lactobacillales	1300|Streptococcaceae	1301|Streptococcus	315405|Streptococcus gallolyticus	TRUE	TRUE	FALSE	FALSE
GCF_000027205.1	716540	552	Erwinia amylovora ATCC 49946	strain=ATCC 49946	Complete Genome	100	0.16	https://ftp.ncbi.nlm.nih.gov/genomes/all/GCF/000/027/205/GCF_000027205.1_ASM2720v1	2|Bacteria	1224|Pseudomonadota	1236|Gammaproteobacteria	91347|Enterobacterales	1903409|Erwiniaceae	551|Erwinia	552|Erwinia amylovora	TRUE	TRUE	FALSE	FALSE
GCF_000027225.1	406818	40576	Xenorhabdus bovienii SS-2004	strain=SS-2004	Complete Genome	100	0.34	https://ftp.ncbi.nlm.nih.gov/genomes/all/GCF/000/027/225/GCF_000027225.1_ASM2722v1	2|Bacteria	1224|Pseudomonadota	1236|Gammaproteobacteria	91347|Enterobacterales	1903414|Morganellaceae	626|Xenorhabdus	40576|Xenorhabdus bovienii	TRUE	TRUE	TRUE	TRUE
GCF_000027265.1	634499	79967	Erwinia pyrifoliae Ep1/96	strain=Ep1/96	Complete Genome	100	0.24	https://ftp.ncbi.nlm.nih.gov/genomes/all/GCF/000/027/265/GCF_000027265.1_ASM2726v1	2|Bacteria	1224|Pseudomonadota	1236|Gammaproteobacteria	91347|Enterobacterales	1903409|Erwiniaceae	551|Erwinia	79967|Erwinia pyrifoliae	TRUE	TRUE	FALSE	FALSE
GCF_000027325.1	243273	2097	Mycoplasmoides genitalium G37	strain=G-37	Complete Genome	98.9	0.08	https://ftp.ncbi.nlm.nih.gov/genomes/all/GCF/000/027/325/GCF_000027325.1_ASM2732v1	2|Bacteria	544448|Mycoplasmatota	0|unclassified Mycoplasmatota class	2790996|Mycoplasmoidales	2895623|Metamycoplasmataceae	2995234|Mycoplasmoides	2097|Mycoplasmoides genitalium	TRUE	TRUE	TRUE	FALSE
GCF_000027345.1	272634	2104	Mycoplasmoides pneumoniae M129	strain=M129; ATCC 29342	Complete Genome	97.89	0.11	https://ftp.ncbi.nlm.nih.gov/genomes/all/GCF/000/027/345/GCF_000027345.1_ASM2734v1	2|Bacteria	544448|Mycoplasmatota	0|unclassified Mycoplasmatota class	2790996|Mycoplasmoidales	2895623|Metamycoplasmataceae	2995234|Mycoplasmoides	2104|Mycoplasmoides pneumoniae	TRUE	TRUE	FALSE	FALSE
GCF_000039765.1	216895	672	Vibrio vulnificus CMCP6	strain=CMCP6	Complete Genome	100	0.13	https://ftp.ncbi.nlm.nih.gov/genomes/all/GCF/000/039/765/GCF_000039765.1_ASM3976v1	2|Bacteria	1224|Pseudomonadota	1236|Gammaproteobacteria	135623|Vibrionales	641|Vibrionaceae	662|Vibrio	672|Vibrio vulnificus	TRUE	TRUE	FALSE	FALSE
GCF_000046685.1	283165	803	Bartonella quintana str. Toulouse	strain=Toulouse	Complete Genome	100	0.24	https://ftp.ncbi.nlm.nih.gov/genomes/all/GCF/000/046/685/GCF_000046685.1_ASM4668v1	2|Bacteria	1224|Pseudomonadota	28211|Alphaproteobacteria	356|Hyphomicrobiales	772|Bartonellaceae	773|Bartonella	803|Bartonella quintana	TRUE	TRUE	FALSE	FALSE
GCF_000046705.1	283166	38323	Bartonella henselae str. Houston-1	strain=Houston-1	Complete Genome	100	0.44	https://ftp.ncbi.nlm.nih.gov/genomes/all/GCF/000/046/705/GCF_000046705.1_ASM4670v1	2|Bacteria	1224|Pseudomonadota	28211|Alphaproteobacteria	356|Hyphomicrobiales	772|Bartonellaceae	773|Bartonella	38323|Bartonella henselae	TRUE	TRUE	FALSE	FALSE
GCF_000046845.1	62977	202950	Acinetobacter baylyi ADP1	strain=ADP1	Complete Genome	100	0.1	https://ftp.ncbi.nlm.nih.gov/genomes/all/GCF/000/046/845/GCF_000046845.1_ASM4684v1	2|Bacteria	1224|Pseudomonadota	1236|Gammaproteobacteria	2887326|Moraxellales	468|Moraxellaceae	469|Acinetobacter	202950|Acinetobacter baylyi	TRUE	TRUE	FALSE	FALSE
GCF_000047365.1	273123	633	Yersinia pseudotuberculosis IP 32953	strain=IP 32953	Complete Genome	100	0.24	https://ftp.ncbi.nlm.nih.gov/genomes/all/GCF/000/047/365/GCF_000047365.1_ASM4736v1	2|Bacteria	1224|Pseudomonadota	1236|Gammaproteobacteria	91347|Enterobacterales	1903411|Yersiniaceae	629|Yersinia	633|Yersinia pseudotuberculosis	TRUE	TRUE	FALSE	FALSE
GCF_000048645.1	297246	446	Legionella pneumophila str. Paris	strain=Paris	Complete Genome	100	0.24	https://ftp.ncbi.nlm.nih.gov/genomes/all/GCF/000/048/645/GCF_000048645.1_ASM4864v1	2|Bacteria	1224|Pseudomonadota	1236|Gammaproteobacteria	118969|Legionellales	444|Legionellaceae	445|Legionella	446|Legionella pneumophila	TRUE	TRUE	FALSE	FALSE
GCF_000048665.1	297245	446	Legionella pneumophila str. Lens	strain=Lens	Complete Genome	100	0.44	https://ftp.ncbi.nlm.nih.gov/genomes/all/GCF/000/048/665/GCF_000048665.1_ASM4866v1	2|Bacteria	1224|Pseudomonadota	1236|Gammaproteobacteria	118969|Legionellales	444|Legionellaceae	445|Legionella	446|Legionella pneumophila	TRUE	TRUE	FALSE	FALSE
GCF_000050405.1	302409	779	Ehrlichia ruminantium str. Gardel	strain=Gardel	Complete Genome	99.94	0.04	https://ftp.ncbi.nlm.nih.gov/genomes/all/GCF/000/050/405/GCF_000050405.1_ASM5040v1	2|Bacteria	1224|Pseudomonadota	28211|Alphaproteobacteria	766|Rickettsiales	942|Anaplasmataceae	943|Ehrlichia	779|Ehrlichia ruminantium	TRUE	TRUE	FALSE	FALSE
GCF_000050425.1	254945	779	Ehrlichia ruminantium str. Welgevonden	strain=Welgevonden	Complete Genome	99.94	0.04	https://ftp.ncbi.nlm.nih.gov/genomes/all/GCF/000/050/425/GCF_000050425.1_ASM5042v1	2|Bacteria	1224|Pseudomonadota	28211|Alphaproteobacteria	766|Rickettsiales	942|Anaplasmataceae	943|Ehrlichia	779|Ehrlichia ruminantium	TRUE	TRUE	FALSE	FALSE
GCF_000054005.1	359391	235	Brucella abortus 2308	strain=2308	Complete Genome	100	0.41	https://ftp.ncbi.nlm.nih.gov/genomes/all/GCF/000/054/005/GCF_000054005.1_ASM5400v1	2|Bacteria	1224|Pseudomonadota	28211|Alphaproteobacteria	356|Hyphomicrobiales	118882|Brucellaceae	234|Brucella	235|Brucella abortus	TRUE	TRUE	FALSE	FALSE
GCF_000055785.1	290398	158080	Chromohalobacter salexigens DSM 3043	strain=DSM 3043	Complete Genome	100	0.04	https://ftp.ncbi.nlm.nih.gov/genomes/all/GCF/000/055/785/GCF_000055785.1_ASM5578v1	2|Bacteria	1224|Pseudomonadota	1236|Gammaproteobacteria	135619|Oceanospirillales	28256|Halomonadaceae	42054|Chromohalobacter	158080|Chromohalobacter salexigens	TRUE	TRUE	TRUE	TRUE
GCF_000055945.1	363253	29546	Lawsonia intracellularis PHE/MN1-00	strain=PHE/MN1-00	Complete Genome	99.75	0.07	https://ftp.ncbi.nlm.nih.gov/genomes/all/GCF/000/055/945/GCF_000055945.1_ASM5594v1	2|Bacteria	200940|Thermodesulfobacteriota	3031449|Desulfovibrionia	213115|Desulfovibrionales	194924|Desulfovibrionaceae	41707|Lawsonia	29546|Lawsonia intracellularis	TRUE	TRUE	FALSE	FALSE
GCF_000056065.1	390333	1584	Lactobacillus delbrueckii subsp. bulgaricus ATCC 11842 = JCM 1002	strain=ATCC 11842	Complete Genome	99.6	1.19	https://ftp.ncbi.nlm.nih.gov/genomes/all/GCF/000/056/065/GCF_000056065.1_ASM5606v1	2|Bacteria	1239|Bacillota	91061|Bacilli	186826|Lactobacillales	33958|Lactobacillaceae	1578|Lactobacillus	1584|Lactobacillus delbrueckii	TRUE	TRUE	FALSE	FALSE
GCF_000058485.1	326424	1859	Frankia alni ACN14a	strain=ACN14a	Complete Genome	99.87	0.67	https://ftp.ncbi.nlm.nih.gov/genomes/all/GCF/000/058/485/GCF_000058485.1_ASM5848v1	2|Bacteria	201174|Actinomycetota	1760|Actinomycetes	85013|Frankiales	74712|Frankiaceae	1854|Frankia	1859|Frankia alni	TRUE	TRUE	TRUE	TRUE
GCF_000060285.1	386043	1643	Listeria welshimeri serovar 6b str. SLCC5334	strain=SLCC5334	Complete Genome	99.98	0.9	https://ftp.ncbi.nlm.nih.gov/genomes/all/GCF/000/060/285/GCF_000060285.1_ASM6028v1	2|Bacteria	1239|Bacillota	91061|Bacilli	1385|Bacillales	186820|Listeriaceae	1637|Listeria	1643|Listeria welshimeri	TRUE	TRUE	FALSE	FALSE
GCF_000060345.1	411154	411153	Christiangramia forsetii KT0803	strain=KT0803	Complete Genome	99.95	0.1	https://ftp.ncbi.nlm.nih.gov/genomes/all/GCF/000/060/345/GCF_000060345.1_ASM6034v1	2|Bacteria	976|Bacteroidota	117743|Flavobacteriia	200644|Flavobacteriales	49546|Flavobacteriaceae	292691|Christiangramia	411153|Christiangramia forsetii	TRUE	TRUE	TRUE	TRUE
GCF_000061505.1	418699	418699	Azoarcus olearius	strain=BH72	Complete Genome	99.99	0.05	https://ftp.ncbi.nlm.nih.gov/genomes/all/GCF/000/061/505/GCF_000061505.1_ASM6150v1	2|Bacteria	1224|Pseudomonadota	28216|Betaproteobacteria	206389|Rhodocyclales	2008794|Zoogloeaceae	12960|Azoarcus	418699|Azoarcus olearius	TRUE	TRUE	FALSE	FALSE
GCF_000062885.1	405948	1836	Saccharopolyspora erythraea NRRL 2338	strain=NRRL 2338	Complete Genome	100	0.24	https://ftp.ncbi.nlm.nih.gov/genomes/all/GCF/000/062/885/GCF_000062885.1_ASM6288v1	2|Bacteria	201174|Actinomycetota	1760|Actinomycetes	85010|Pseudonocardiales	2070|Pseudonocardiaceae	1835|Saccharopolyspora	1836|Saccharopolyspora erythraea	TRUE	TRUE	TRUE	TRUE
GCF_000063445.1	351160	1175445	Methanocella arvoryzae MRE50	strain=MRE50	Complete Genome	99.99	0.37	https://ftp.ncbi.nlm.nih.gov/genomes/all/GCF/000/063/445/GCF_000063445.1_ASM6344v1	2157|Archaea	28890|Euryarchaeota	224756|Methanomicrobia	570264|Methanocellales	570265|Methanocellaceae	570266|Methanocella	1175445|Methanocella arvoryzae	TRUE	TRUE	TRUE	TRUE
GCF_000063485.1	443906	28447	Clavibacter michiganensis subsp. michiganensis NCPPB 382	strain=NCPPB 382	Complete Genome	100	0.13	https://ftp.ncbi.nlm.nih.gov/genomes/all/GCF/000/063/485/GCF_000063485.1_ASM6348v1	2|Bacteria	201174|Actinomycetota	1760|Actinomycetes	85006|Micrococcales	85023|Microbacteriaceae	1573|Clavibacter	28447|Clavibacter michiganensis	TRUE	TRUE	FALSE	FALSE
GCF_000063545.1	357244	784	Orientia tsutsugamushi str. Boryong	strain=Boryong	Complete Genome	99.82	0.5	https://ftp.ncbi.nlm.nih.gov/genomes/all/GCF/000/063/545/GCF_000063545.1_ASM6354v1	2|Bacteria	1224|Pseudomonadota	28211|Alphaproteobacteria	766|Rickettsiales	775|Rickettsiaceae	69474|Orientia	784|Orientia tsutsugamushi	TRUE	TRUE	FALSE	FALSE
GCF_000063585.1	413999	1491	Clostridium botulinum A str. ATCC 3502	strain=ATCC 3502	Complete Genome	99.99	0.79	https://ftp.ncbi.nlm.nih.gov/genomes/all/GCF/000/063/585/GCF_000063585.1_ASM6358v1	2|Bacteria	1239|Bacillota	186801|Clostridia	186802|Eubacteriales	31979|Clostridiaceae	1485|Clostridium	1491|Clostridium botulinum	TRUE	TRUE	FALSE	FALSE
GCF_000063605.1	347257	2110	Mycoplasmopsis agalactiae PG2	strain=PG2	Complete Genome	99.88	0.48	https://ftp.ncbi.nlm.nih.gov/genomes/all/GCF/000/063/605/GCF_000063605.1_ASM6360v1	2|Bacteria	544448|Mycoplasmatota	31969|Mollicutes	2085|Mycoplasmatales	2092|Mycoplasmataceae	2767358|Mycoplasmopsis	2110|Mycoplasmopsis agalactiae	TRUE	TRUE	FALSE	FALSE
GCF_000064305.2	402612	96345	Flavobacterium psychrophilum JIP02/86	strain=JIP02/86	Complete Genome	100	0.04	https://ftp.ncbi.nlm.nih.gov/genomes/all/GCF/000/064/305/GCF_000064305.2_ASM6430v2	2|Bacteria	976|Bacteroidota	117743|Flavobacteriia	200644|Flavobacteriales	49546|Flavobacteriaceae	237|Flavobacterium	96345|Flavobacterium psychrophilum	TRUE	TRUE	FALSE	FALSE
GCF_000067045.1	272568	33996	Gluconacetobacter diazotrophicus PA1 5	strain=PAl 5	Complete Genome	100	0.18	https://ftp.ncbi.nlm.nih.gov/genomes/all/GCF/000/067/045/GCF_000067045.1_ASM6704v1	2|Bacteria	1224|Pseudomonadota	28211|Alphaproteobacteria	204441|Rhodospirillales	433|Acetobacteraceae	89583|Gluconacetobacter	33996|Gluconacetobacter diazotrophicus	TRUE	TRUE	FALSE	FALSE
GCF_000067165.1	448385	56	Sorangium cellulosum So ce56	strain=So ce 56	Complete Genome	99.38	5.38	https://ftp.ncbi.nlm.nih.gov/genomes/all/GCF/000/067/165/GCF_000067165.1_ASM6716v1	2|Bacteria	2818505|Myxococcota	0|unclassified Myxococcota class	3031712|Polyangiales	49|Polyangiaceae	39643|Sorangium	56|Sorangium cellulosum	TRUE	TRUE	TRUE	TRUE
GCF_000067205.1	94624	94624	Bordetella petrii	strain=DSM 12804	Complete Genome	100	0.41	https://ftp.ncbi.nlm.nih.gov/genomes/all/GCF/000/067/205/GCF_000067205.1_ASM6720v1	2|Bacteria	1224|Pseudomonadota	28216|Betaproteobacteria	80840|Burkholderiales	506|Alcaligenaceae	517|Bordetella	94624|Bordetella petrii	TRUE	TRUE	TRUE	TRUE
GCF_000068525.2	471473	813	Chlamydia trachomatis L2b/UCH-1/proctitis	strain=UCH-1	Complete Genome	99.65	0.04	https://ftp.ncbi.nlm.nih.gov/genomes/all/GCF/000/068/525/GCF_000068525.2_ASM6852v2	2|Bacteria	204428|Chlamydiota	204429|Chlamydiia	51291|Chlamydiales	809|Chlamydiaceae	810|Chlamydia	813|Chlamydia trachomatis	TRUE	TRUE	FALSE	FALSE
GCF_000068585.1	471472	813	Chlamydia trachomatis 434/Bu	strain=434/Bu	Complete Genome	99.65	0.04	https://ftp.ncbi.nlm.nih.gov/genomes/all/GCF/000/068/585/GCF_000068585.1_ASM6858v1	2|Bacteria	204428|Chlamydiota	204429|Chlamydiia	51291|Chlamydiales	809|Chlamydiaceae	810|Chlamydia	813|Chlamydia trachomatis	TRUE	TRUE	FALSE	FALSE
GCF_000069025.1	478009	2242	Halobacterium salinarum R1	strain=DSM 671 = R1	Complete Genome	99.93	0.2	https://ftp.ncbi.nlm.nih.gov/genomes/all/GCF/000/069/025/GCF_000069025.1_ASM6902v1	2157|Archaea	28890|Euryarchaeota	183963|Halobacteria	2235|Halobacteriales	2236|Halobacteriaceae	2239|Halobacterium	2242|Halobacterium salinarum	TRUE	TRUE	FALSE	FALSE
GCF_000069185.1	561007	36809	Mycobacteroides abscessus ATCC 19977	strain=ATCC 19977	Complete Genome	100	0.14	https://ftp.ncbi.nlm.nih.gov/genomes/all/GCF/000/069/185/GCF_000069185.1_ASM6918v1	2|Bacteria	201174|Actinomycetota	1760|Actinomycetes	85007|Mycobacteriales	1762|Mycobacteriaceae	670516|Mycobacteroides	36809|Mycobacteroides abscessus	TRUE	TRUE	FALSE	FALSE
GCF_000069225.1	31964	28447	Clavibacter michiganensis subsp. sepedonicus	strain=ATCC 33113	Complete Genome	100	0.16	https://ftp.ncbi.nlm.nih.gov/genomes/all/GCF/000/069/225/GCF_000069225.1_ASM6922v1	2|Bacteria	201174|Actinomycetota	1760|Actinomycetes	85006|Micrococcales	85023|Microbacteriaceae	1573|Clavibacter	28447|Clavibacter michiganensis	TRUE	TRUE	FALSE	FALSE
GCF_000069245.1	509173	470	Acinetobacter baumannii AYE	strain=AYE	Complete Genome	100	0.15	https://ftp.ncbi.nlm.nih.gov/genomes/all/GCF/000/069/245/GCF_000069245.1_ASM6924v1	2|Bacteria	1224|Pseudomonadota	1236|Gammaproteobacteria	2887326|Moraxellales	468|Moraxellaceae	469|Acinetobacter	470|Acinetobacter baumannii	TRUE	TRUE	FALSE	FALSE
GCF_000069785.1	977880	164546	Cupriavidus taiwanensis LMG 19424	strain=LMG 19424	Chromosome	100	0.14	https://ftp.ncbi.nlm.nih.gov/genomes/all/GCF/000/069/785/GCF_000069785.1_ASM6978v1	2|Bacteria	1224|Pseudomonadota	28216|Betaproteobacteria	80840|Burkholderiales	119060|Burkholderiaceae	106589|Cupriavidus	164546|Cupriavidus taiwanensis	TRUE	FALSE	FALSE	FALSE
GCF_000069945.1	504474	43771	Corynebacterium urealyticum DSM 7109	strain=DSM 7109	Complete Genome	99.99	1.39	https://ftp.ncbi.nlm.nih.gov/genomes/all/GCF/000/069/945/GCF_000069945.1_ASM6994v1	2|Bacteria	201174|Actinomycetota	1760|Actinomycetes	85007|Mycobacteriales	1653|Corynebacteriaceae	1716|Corynebacterium	43771|Corynebacterium urealyticum	TRUE	TRUE	FALSE	FALSE
GCF_000069965.1	529507	584	Proteus mirabilis HI4320	strain=HI4320	Complete Genome	100	0.33	https://ftp.ncbi.nlm.nih.gov/genomes/all/GCF/000/069/965/GCF_000069965.1_ASM6996v1	2|Bacteria	1224|Pseudomonadota	1236|Gammaproteobacteria	91347|Enterobacterales	1903414|Morganellaceae	583|Proteus	584|Proteus mirabilis	TRUE	TRUE	FALSE	FALSE
GCF_000070465.1	360910	521	Bordetella avium 197N	strain=197N	Complete Genome	100	0.05	https://ftp.ncbi.nlm.nih.gov/genomes/all/GCF/000/070/465/GCF_000070465.1_ASM7046v1	2|Bacteria	1224|Pseudomonadota	28216|Betaproteobacteria	80840|Burkholderiales	506|Alcaligenaceae	517|Bordetella	521|Bordetella avium	TRUE	TRUE	FALSE	FALSE
GCF_000070605.1	340	339	Xanthomonas campestris pv. campestris	strain=B100	Complete Genome	100	0.23	https://ftp.ncbi.nlm.nih.gov/genomes/all/GCF/000/070/605/GCF_000070605.1_ASM7060v1	2|Bacteria	1224|Pseudomonadota	1236|Gammaproteobacteria	135614|Xanthomonadales	32033|Xanthomonadaceae	338|Xanthomonas	339|Xanthomonas campestris	TRUE	TRUE	FALSE	FALSE
GCF_000072485.1	522373	40324	Stenotrophomonas maltophilia K279a	strain=K279a	Complete Genome	100	0	https://ftp.ncbi.nlm.nih.gov/genomes/all/GCF/000/072/485/GCF_000072485.1_ASM7248v1	2|Bacteria	1224|Pseudomonadota	1236|Gammaproteobacteria	135614|Xanthomonadales	32033|Xanthomonadaceae	40323|Stenotrophomonas	40324|Stenotrophomonas maltophilia	TRUE	TRUE	FALSE	FALSE
GCF_000073005.1	570417	263437	Wolbachia endosymbiont of Culex quinquefasciatus Pel	strain=wPip	Chromosome	99.98	0.67	https://ftp.ncbi.nlm.nih.gov/genomes/all/GCF/000/073/005/GCF_000073005.1_ASM7300v1	2|Bacteria	1224|Pseudomonadota	28211|Alphaproteobacteria	766|Rickettsiales	942|Anaplasmataceae	953|Wolbachia	263437|Wolbachia endosymbiont of Culex quinquefasciatus	TRUE	FALSE	FALSE	FALSE
GCF_000083545.1	661410	408	Methylorubrum extorquens DM4	strain=DM4	Complete Genome	100	0.72	https://ftp.ncbi.nlm.nih.gov/genomes/all/GCF/000/083/545/GCF_000083545.1_ASM8354v1	2|Bacteria	1224|Pseudomonadota	28211|Alphaproteobacteria	356|Hyphomicrobiales	119045|Methylobacteriaceae	2282523|Methylorubrum	408|Methylorubrum extorquens	TRUE	TRUE	FALSE	FALSE
GCF_000083565.1	662598	487	Neisseria meningitidis alpha14	strain=alpha14	Complete Genome	99.99	0	https://ftp.ncbi.nlm.nih.gov/genomes/all/GCF/000/083/565/GCF_000083565.1_ASM8356v1	2|Bacteria	1224|Pseudomonadota	28216|Betaproteobacteria	206351|Neisseriales	481|Neisseriaceae	482|Neisseria	487|Neisseria meningitidis	TRUE	TRUE	FALSE	FALSE
GCF_000085225.1	645462	1496	Clostridioides difficile CD196	strain=CD196	Complete Genome	99.99	0.81	https://ftp.ncbi.nlm.nih.gov/genomes/all/GCF/000/085/225/GCF_000085225.1_ASM8522v1	2|Bacteria	1239|Bacillota	186801|Clostridia	186802|Eubacteriales	186804|Peptostreptococcaceae	1870884|Clostridioides	1496|Clostridioides difficile	TRUE	TRUE	FALSE	FALSE
GCF_000085865.1	347256	2098	Metamycoplasma hominis ATCC 23114	strain=ATCC 23114	Complete Genome	99.18	0.01	https://ftp.ncbi.nlm.nih.gov/genomes/all/GCF/000/085/865/GCF_000085865.1_ASM8586v1	2|Bacteria	544448|Mycoplasmatota	0|unclassified Mycoplasmatota class	2790996|Mycoplasmoidales	2895623|Metamycoplasmataceae	2895509|Metamycoplasma	2098|Metamycoplasma hominis	TRUE	TRUE	FALSE	FALSE
GCF_000087965.2	380358	29447	Xanthomonas albilineans GPE PC73	strain=GPE PC73	Complete Genome	100	0.37	https://ftp.ncbi.nlm.nih.gov/genomes/all/GCF/000/087/965/GCF_000087965.2_ASM8796v1	2|Bacteria	1224|Pseudomonadota	1236|Gammaproteobacteria	135614|Xanthomonadales	32033|Xanthomonadaceae	338|Xanthomonas	29447|Xanthomonas albilineans	TRUE	TRUE	FALSE	FALSE
GCF_000089865.1	2110	2110	Mycoplasmopsis agalactiae	strain=5632	Complete Genome	99.61	0.67	https://ftp.ncbi.nlm.nih.gov/genomes/all/GCF/000/089/865/GCF_000089865.1_ASM8986v1	2|Bacteria	544448|Mycoplasmatota	31969|Mollicutes	2085|Mycoplasmatales	2092|Mycoplasmataceae	2767358|Mycoplasmopsis	2110|Mycoplasmopsis agalactiae	TRUE	TRUE	FALSE	FALSE
GCF_000090405.2	761659	146919	Salinibacter ruber M8	strain=M8	Complete Genome	99.99	0.3	https://ftp.ncbi.nlm.nih.gov/genomes/all/GCF/000/090/405/GCF_000090405.2_ASM9040v2	2|Bacteria	1853220|Rhodothermota	1853222|Rhodothermia	1853224|Rhodothermales	1853225|Salinibacteraceae	146918|Salinibacter	146919|Salinibacter ruber	TRUE	TRUE	FALSE	FALSE
GCF_000090875.1	641149	641148	Neisseria sp. oral taxon 014 str. F0314	strain=F0314	Scaffold	100	0.02	https://ftp.ncbi.nlm.nih.gov/genomes/all/GCF/000/090/875/GCF_000090875.1_ASM9087v1	2|Bacteria	1224|Pseudomonadota	28216|Betaproteobacteria	206351|Neisseriales	481|Neisseriaceae	482|Neisseria	641148|Neisseria sp. oral taxon 014	TRUE	FALSE	FALSE	FALSE
GCF_000090945.1	575609	652713	Peptoniphilus sp. oral taxon 386 str. F0131	strain=F0131	Scaffold	100	0.28	https://ftp.ncbi.nlm.nih.gov/genomes/all/GCF/000/090/945/GCF_000090945.1_ASM9094v1	2|Bacteria	1239|Bacillota	1737404|Tissierellia	1737405|Tissierellales	1570339|Peptoniphilaceae	162289|Peptoniphilus	652713|Peptoniphilus sp. oral taxon 386	TRUE	FALSE	FALSE	FALSE
GCF_000090965.1	372461	9	Buchnera aphidicola BCc	strain=BCc	Complete Genome	99.41	0.11	https://ftp.ncbi.nlm.nih.gov/genomes/all/GCF/000/090/965/GCF_000090965.1_ASM9096v1	2|Bacteria	1224|Pseudomonadota	1236|Gammaproteobacteria	91347|Enterobacterales	1903409|Erwiniaceae	32199|Buchnera	9|Buchnera aphidicola	TRUE	TRUE	FALSE	FALSE
GCF_000091005.1	573235	562	Escherichia coli O26:H11 str. 11368	strain=11368	Complete Genome	100	0.24	https://ftp.ncbi.nlm.nih.gov/genomes/all/GCF/000/091/005/GCF_000091005.1_ASM9100v1	2|Bacteria	1224|Pseudomonadota	1236|Gammaproteobacteria	91347|Enterobacterales	543|Enterobacteriaceae	561|Escherichia	562|Escherichia coli	TRUE	TRUE	FALSE	FALSE
GCF_000091085.2	115711	83558	Chlamydia pneumoniae AR39	strain=AR39	Complete Genome	99.11	0.1	https://ftp.ncbi.nlm.nih.gov/genomes/all/GCF/000/091/085/GCF_000091085.2_ASM9108v2	2|Bacteria	204428|Chlamydiota	204429|Chlamydiia	51291|Chlamydiales	809|Chlamydiaceae	810|Chlamydia	83558|Chlamydia pneumoniae	TRUE	TRUE	FALSE	FALSE
GCF_000091125.1	452662	332055	Sphingobium indicum UT26S	strain=UT26S	Complete Genome	100	0.06	https://ftp.ncbi.nlm.nih.gov/genomes/all/GCF/000/091/125/GCF_000091125.1_ASM9112v1	2|Bacteria	1224|Pseudomonadota	28211|Alphaproteobacteria	204457|Sphingomonadales	41297|Sphingomonadaceae	165695|Sphingobium	332055|Sphingobium indicum	TRUE	TRUE	TRUE	TRUE
GCF_000091305.1	680198	1930	Streptomyces scabiei 87.22	strain=87.22	Complete Genome	99.98	0.38	https://ftp.ncbi.nlm.nih.gov/genomes/all/GCF/000/091/305/GCF_000091305.1_ASM9130v1	2|Bacteria	201174|Actinomycetota	1760|Actinomycetes	85011|Kitasatosporales	2062|Streptomycetaceae	1883|Streptomyces	1930|Streptomyces scabiei	TRUE	TRUE	TRUE	TRUE
GCF_000091325.1	637905	60217	Shewanella violacea DSS12	strain=DSS12	Complete Genome	100	0.08	https://ftp.ncbi.nlm.nih.gov/genomes/all/GCF/000/091/325/GCF_000091325.1_ASM9132v1	2|Bacteria	1224|Pseudomonadota	1236|Gammaproteobacteria	135622|Alteromonadales	267890|Shewanellaceae	22|Shewanella	60217|Shewanella violacea	TRUE	TRUE	TRUE	TRUE
GCF_000091345.1	592205	210	Helicobacter pylori B38	strain=B38	Complete Genome	99.99	0.08	https://ftp.ncbi.nlm.nih.gov/genomes/all/GCF/000/091/345/GCF_000091345.1_ASM9134v1	2|Bacteria	29547|Campylobacterota	3031852|Epsilonproteobacteria	213849|Campylobacterales	72293|Helicobacteraceae	209|Helicobacter	210|Helicobacter pylori	TRUE	TRUE	FALSE	FALSE
GCF_000091405.1	633699	33959	Lactobacillus johnsonii FI9785	strain=FI9785	Complete Genome	99.99	0.01	https://ftp.ncbi.nlm.nih.gov/genomes/all/GCF/000/091/405/GCF_000091405.1_ASM9140v1	2|Bacteria	1239|Bacillota	91061|Bacilli	186826|Lactobacillales	33958|Lactobacillaceae	1578|Lactobacillus	33959|Lactobacillus johnsonii	TRUE	TRUE	FALSE	FALSE
GCF_000091465.1	693153	693153	Vibrio atlanticus	strain=LGP32	Complete Genome	99.99	0.5	https://ftp.ncbi.nlm.nih.gov/genomes/all/GCF/000/091/465/GCF_000091465.1_ASM9146v1	2|Bacteria	1224|Pseudomonadota	1236|Gammaproteobacteria	135623|Vibrionales	641|Vibrionaceae	662|Vibrio	693153|Vibrio atlanticus	TRUE	TRUE	FALSE	FALSE
GCF_000091545.1	300852	274	Thermus thermophilus HB8	strain=HB8	Complete Genome	99.99	0.09	https://ftp.ncbi.nlm.nih.gov/genomes/all/GCF/000/091/545/GCF_000091545.1_ASM9154v1	2|Bacteria	1297|Deinococcota	188787|Deinococci	68933|Thermales	188786|Thermaceae	270|Thermus	274|Thermus thermophilus	TRUE	TRUE	FALSE	FALSE
GCF_000091565.1	665029	552	Erwinia amylovora CFBP1430	strain=CFPB1430	Complete Genome	100	0.15	https://ftp.ncbi.nlm.nih.gov/genomes/all/GCF/000/091/565/GCF_000091565.1_ASM9156v1	2|Bacteria	1224|Pseudomonadota	1236|Gammaproteobacteria	91347|Enterobacterales	1903409|Erwiniaceae	551|Erwinia	552|Erwinia amylovora	TRUE	TRUE	FALSE	FALSE
GCF_000091645.1	511691	1309	Streptococcus mutans NN2025	strain=NN2025	Complete Genome	100	0.18	https://ftp.ncbi.nlm.nih.gov/genomes/all/GCF/000/091/645/GCF_000091645.1_ASM9164v1	2|Bacteria	1239|Bacillota	91061|Bacilli	186826|Lactobacillales	1300|Streptococcaceae	1301|Streptococcus	1309|Streptococcus mutans	TRUE	TRUE	FALSE	FALSE
GCF_000091665.1	243232	2190	Methanocaldococcus jannaschii DSM 2661	strain=DSM 2661	Complete Genome	99.92	0.16	https://ftp.ncbi.nlm.nih.gov/genomes/all/GCF/000/091/665/GCF_000091665.1_ASM9166v1	2157|Archaea	28890|Euryarchaeota	183939|Methanococci	2182|Methanococcales	196117|Methanocaldococcaceae	196118|Methanocaldococcus	2190|Methanocaldococcus jannaschii	TRUE	TRUE	TRUE	TRUE
GCF_000091725.1	754252	1744	Propionibacterium freudenreichii subsp. shermanii CIRM-BIA1	strain=CIRM-B1AI	Complete Genome	100	0.3	https://ftp.ncbi.nlm.nih.gov/genomes/all/GCF/000/091/725/GCF_000091725.1_ASM9172v1	2|Bacteria	201174|Actinomycetota	1760|Actinomycetes	85009|Propionibacteriales	31957|Propionibacteriaceae	1743|Propionibacterium	1744|Propionibacterium freudenreichii	TRUE	TRUE	FALSE	FALSE
GCF_000091765.1	748671	47770	Lactobacillus crispatus ST1	strain=ST1	Chromosome	99.93	0.09	https://ftp.ncbi.nlm.nih.gov/genomes/all/GCF/000/091/765/GCF_000091765.1_ASM9176v1	2|Bacteria	1239|Bacillota	91061|Bacilli	186826|Lactobacillales	33958|Lactobacillaceae	1578|Lactobacillus	47770|Lactobacillus crispatus	TRUE	FALSE	FALSE	FALSE
GCF_000091785.1	661367	450	Legionella longbeachae NSW150	strain=NSW150	Complete Genome	100	0.25	https://ftp.ncbi.nlm.nih.gov/genomes/all/GCF/000/091/785/GCF_000091785.1_ASM9178v1	2|Bacteria	1224|Pseudomonadota	1236|Gammaproteobacteria	118969|Legionellales	444|Legionellaceae	445|Legionella	450|Legionella longbeachae	TRUE	TRUE	FALSE	FALSE
GCF_000091905.1	218494	1307	Streptococcus suis P1/7	strain=P1/7	Complete Genome	100	0.04	https://ftp.ncbi.nlm.nih.gov/genomes/all/GCF/000/091/905/GCF_000091905.1_ASM9190v1	2|Bacteria	1239|Bacillota	91061|Bacilli	186826|Lactobacillales	1300|Streptococcaceae	1301|Streptococcus	1307|Streptococcus suis	TRUE	TRUE	FALSE	FALSE
GCF_000091985.1	679897	217	Helicobacter mustelae 12198	strain=12198	Complete Genome	99.97	0.01	https://ftp.ncbi.nlm.nih.gov/genomes/all/GCF/000/091/985/GCF_000091985.1_ASM9198v1	2|Bacteria	29547|Campylobacterota	3031852|Epsilonproteobacteria	213849|Campylobacterales	72293|Helicobacteraceae	209|Helicobacter	217|Helicobacter mustelae	TRUE	TRUE	FALSE	FALSE
GCF_000092025.1	176299	1176649	Agrobacterium fabrum str. C58	strain=C58	Complete Genome	100	0.14	https://ftp.ncbi.nlm.nih.gov/genomes/all/GCF/000/092/025/GCF_000092025.1_ASM9202v1	2|Bacteria	1224|Pseudomonadota	28211|Alphaproteobacteria	356|Hyphomicrobiales	82115|Rhizobiaceae	357|Agrobacterium	1176649|Agrobacterium fabrum	TRUE	TRUE	FALSE	FALSE
GCF_000092045.1	347834	29449	Rhizobium etli CFN 42	strain=CFN 42	Complete Genome	100	0.03	https://ftp.ncbi.nlm.nih.gov/genomes/all/GCF/000/092/045/GCF_000092045.1_ASM9204v1	2|Bacteria	1224|Pseudomonadota	28211|Alphaproteobacteria	356|Hyphomicrobiales	82115|Rhizobiaceae	379|Rhizobium	29449|Rhizobium etli	TRUE	TRUE	TRUE	TRUE
GCF_000092105.1	521674	120	Planctopirus limnophila DSM 3776	strain=DSM 3776	Complete Genome	100	0.46	https://ftp.ncbi.nlm.nih.gov/genomes/all/GCF/000/092/105/GCF_000092105.1_ASM9210v1	2|Bacteria	203682|Planctomycetota	203683|Planctomycetia	112|Planctomycetales	126|Planctomycetaceae	1649480|Planctopirus	120|Planctopirus limnophila	TRUE	TRUE	TRUE	TRUE
GCF_000092125.1	526227	52022	Allomeiothermus silvanus DSM 9946	strain=DSM 9946	Complete Genome	100	1.04	https://ftp.ncbi.nlm.nih.gov/genomes/all/GCF/000/092/125/GCF_000092125.1_ASM9212v1	2|Bacteria	1297|Deinococcota	188787|Deinococci	68933|Thermales	188786|Thermaceae	2935559|Allomeiothermus	52022|Allomeiothermus silvanus	TRUE	TRUE	TRUE	TRUE
GCF_000092165.1	714359	1428	Bacillus thuringiensis BMB171	strain=BMB171	Complete Genome	100	0.12	https://ftp.ncbi.nlm.nih.gov/genomes/all/GCF/000/092/165/GCF_000092165.1_ASM9216v1	2|Bacteria	1239|Bacillota	91061|Bacilli	1385|Bacillales	186817|Bacillaceae	1386|Bacillus	1428|Bacillus thuringiensis	TRUE	TRUE	FALSE	FALSE
GCF_000092185.1	633148	54254	Thermosphaera aggregans DSM 11486	strain=DSM 11486	Complete Genome	99.97	0.29	https://ftp.ncbi.nlm.nih.gov/genomes/all/GCF/000/092/185/GCF_000092185.1_ASM9218v1	2157|Archaea	28889|Thermoproteota	183924|Thermoprotei	114380|Desulfurococcales	2272|Desulfurococcaceae	54253|Thermosphaera	54254|Thermosphaera aggregans	TRUE	TRUE	TRUE	TRUE
GCF_000092205.1	589865	427923	Desulfurivibrio alkaliphilus AHT 2	strain=AHT 2	Complete Genome	100	0.17	https://ftp.ncbi.nlm.nih.gov/genomes/all/GCF/000/092/205/GCF_000092205.1_ASM9220v1	2|Bacteria	200940|Thermodesulfobacteriota	3031451|Desulfobulbia	3024411|Desulfobulbales	213121|Desulfobulbaceae	427922|Desulfurivibrio	427923|Desulfurivibrio alkaliphilus	TRUE	TRUE	TRUE	TRUE
GCF_000092225.1	521096	2061	Tsukamurella paurometabola DSM 20162	strain=DSM 20162	Complete Genome	100	0	https://ftp.ncbi.nlm.nih.gov/genomes/all/GCF/000/092/225/GCF_000092225.1_ASM9222v1	2|Bacteria	201174|Actinomycetota	1760|Actinomycetes	85007|Mycobacteriales	85028|Tsukamurellaceae	2060|Tsukamurella	2061|Tsukamurella paurometabola	TRUE	TRUE	TRUE	TRUE
GCF_000092245.1	572480	28199	Arcobacter nitrofigilis DSM 7299	strain=DSM 7299	Complete Genome	99.96	0.05	https://ftp.ncbi.nlm.nih.gov/genomes/all/GCF/000/092/245/GCF_000092245.1_ASM9224v1	2|Bacteria	29547|Campylobacterota	3031852|Epsilonproteobacteria	213849|Campylobacterales	2808963|Arcobacteraceae	28196|Arcobacter	28199|Arcobacter nitrofigilis	TRUE	TRUE	TRUE	TRUE
GCF_000092265.1	1236608	480	Moraxella catarrhalis BBH18	strain=BBH18	Complete Genome	100	0.01	https://ftp.ncbi.nlm.nih.gov/genomes/all/GCF/000/092/265/GCF_000092265.1_ASM9226v1	2|Bacteria	1224|Pseudomonadota	1236|Gammaproteobacteria	2887326|Moraxellales	468|Moraxellaceae	475|Moraxella	480|Moraxella catarrhalis	TRUE	TRUE	FALSE	FALSE
GCF_000092285.1	509190	88688	Caulobacter segnis ATCC 21756	strain=ATCC 21756	Complete Genome	99.91	0.32	https://ftp.ncbi.nlm.nih.gov/genomes/all/GCF/000/092/285/GCF_000092285.1_ASM9228v1	2|Bacteria	1224|Pseudomonadota	28211|Alphaproteobacteria	204458|Caulobacterales	76892|Caulobacteraceae	75|Caulobacter	88688|Caulobacter segnis	TRUE	TRUE	TRUE	TRUE
GCF_000092305.1	573063	67760	Methanocaldococcus infernus ME	strain=ME	Complete Genome	99.77	0.04	https://ftp.ncbi.nlm.nih.gov/genomes/all/GCF/000/092/305/GCF_000092305.1_ASM9230v1	2157|Archaea	28890|Euryarchaeota	183939|Methanococci	2182|Methanococcales	196117|Methanocaldococcaceae	196118|Methanocaldococcus	67760|Methanocaldococcus infernus	TRUE	TRUE	TRUE	TRUE
GCF_000092325.1	759350	216816	Bifidobacterium longum subsp. longum JDM301	strain=JDM301	Complete Genome	99.98	0.37	https://ftp.ncbi.nlm.nih.gov/genomes/all/GCF/000/092/325/GCF_000092325.1_ASM9232v1	2|Bacteria	201174|Actinomycetota	1760|Actinomycetes	85004|Bifidobacteriales	31953|Bifidobacteriaceae	1678|Bifidobacterium	216816|Bifidobacterium longum	TRUE	TRUE	FALSE	FALSE
GCF_000092365.1	644284	28264	Arcanobacterium haemolyticum DSM 20595	strain=DSM 20595	Complete Genome	100	0.1	https://ftp.ncbi.nlm.nih.gov/genomes/all/GCF/000/092/365/GCF_000092365.1_ASM9236v1	2|Bacteria	201174|Actinomycetota	1760|Actinomycetes	2037|Actinomycetales	2049|Actinomycetaceae	28263|Arcanobacterium	28264|Arcanobacterium haemolyticum	TRUE	TRUE	TRUE	TRUE
GCF_000092385.1	749414	379067	Streptomyces bingchenggensis BCW-1	strain=BCW-1	Complete Genome	100	0.4	https://ftp.ncbi.nlm.nih.gov/genomes/all/GCF/000/092/385/GCF_000092385.1_ASM9238v1	2|Bacteria	201174|Actinomycetota	1760|Actinomycetes	85011|Kitasatosporales	2062|Streptomycetaceae	1883|Streptomyces	379067|Streptomyces bingchenggensis	TRUE	TRUE	TRUE	TRUE
GCF_000092405.1	643648	86170	Syntrophothermus lipocalidus DSM 12680	strain=DSM 12680	Complete Genome	99.99	0.9	https://ftp.ncbi.nlm.nih.gov/genomes/all/GCF/000/092/405/GCF_000092405.1_ASM9240v1	2|Bacteria	1239|Bacillota	186801|Clostridia	186802|Eubacteriales	68298|Syntrophomonadaceae	129001|Syntrophothermus	86170|Syntrophothermus lipocalidus	TRUE	TRUE	TRUE	TRUE
GCF_000092425.1	649638	332249	Truepera radiovictrix DSM 17093	strain=DSM 17093	Complete Genome	99.99	0.29	https://ftp.ncbi.nlm.nih.gov/genomes/all/GCF/000/092/425/GCF_000092425.1_ASM9242v1	2|Bacteria	1297|Deinococcota	188787|Deinococci	2762275|Trueperales	332247|Trueperaceae	332248|Truepera	332249|Truepera radiovictrix	TRUE	TRUE	TRUE	TRUE
GCF_000092445.1	691437	691437	Geobacillus sp. C56-T3	strain=C56-T3	Complete Genome	100	0.16	https://ftp.ncbi.nlm.nih.gov/genomes/all/GCF/000/092/445/GCF_000092445.1_ASM9244v1	2|Bacteria	1239|Bacillota	91061|Bacilli	1385|Bacillales	186817|Bacillaceae	129337|Geobacillus	691437|Geobacillus sp. C56-T3	TRUE	TRUE	TRUE	TRUE
GCF_000092465.1	591019	84599	Staphylothermus hellenicus DSM 12710	strain=DSM 12710	Complete Genome	99.92	0.04	https://ftp.ncbi.nlm.nih.gov/genomes/all/GCF/000/092/465/GCF_000092465.1_ASM9246v1	2157|Archaea	28889|Thermoproteota	183924|Thermoprotei	114380|Desulfurococcales	2272|Desulfurococcaceae	2279|Staphylothermus	84599|Staphylothermus hellenicus	TRUE	TRUE	TRUE	TRUE
GCF_000092485.1	759363	813	Chlamydia trachomatis D-EC	strain=D-EC	Complete Genome	99.82	0.07	https://ftp.ncbi.nlm.nih.gov/genomes/all/GCF/000/092/485/GCF_000092485.1_ASM9248v1	2|Bacteria	204428|Chlamydiota	204429|Chlamydiia	51291|Chlamydiales	809|Chlamydiaceae	810|Chlamydia	813|Chlamydia trachomatis	TRUE	TRUE	FALSE	FALSE
GCF_000092505.1	762051	136609	Leuconostoc kimchii IMSNU 11154	strain=IMSNU 11154	Complete Genome	99.99	1.68	https://ftp.ncbi.nlm.nih.gov/genomes/all/GCF/000/092/505/GCF_000092505.1_ASM9250v1	2|Bacteria	1239|Bacillota	91061|Bacilli	186826|Lactobacillales	33958|Lactobacillaceae	1243|Leuconostoc	136609|Leuconostoc kimchii	TRUE	TRUE	FALSE	FALSE
GCF_000092525.1	300269	624	Shigella sonnei Ss046	strain=Ss046	Complete Genome	100	0	https://ftp.ncbi.nlm.nih.gov/genomes/all/GCF/000/092/525/GCF_000092525.1_ASM9252v1	2|Bacteria	1224|Pseudomonadota	1236|Gammaproteobacteria	91347|Enterobacterales	543|Enterobacteriaceae	620|Shigella	624|Shigella sonnei	TRUE	TRUE	FALSE	FALSE
GCF_000092545.1	400673	446	Legionella pneumophila str. Corby	strain=Corby	Complete Genome	100	0.14	https://ftp.ncbi.nlm.nih.gov/genomes/all/GCF/000/092/545/GCF_000092545.1_ASM9254v1	2|Bacteria	1224|Pseudomonadota	1236|Gammaproteobacteria	118969|Legionellales	444|Legionellaceae	445|Legionella	446|Legionella pneumophila	TRUE	TRUE	FALSE	FALSE
GCF_000092565.1	189518	173	Leptospira interrogans serovar Lai str. 56601	strain=56601	Complete Genome	99.98	0.17	https://ftp.ncbi.nlm.nih.gov/genomes/all/GCF/000/092/565/GCF_000092565.1_ASM9256v1	2|Bacteria	203691|Spirochaetota	203692|Spirochaetia	1643688|Leptospirales	170|Leptospiraceae	171|Leptospira	173|Leptospira interrogans	TRUE	TRUE	FALSE	FALSE
GCF_000092585.1	710127	2096	Mycoplasmoides gallisepticum str. R(low)	strain=R	Complete Genome	99.37	0.06	https://ftp.ncbi.nlm.nih.gov/genomes/all/GCF/000/092/585/GCF_000092585.1_ASM9258v1	2|Bacteria	544448|Mycoplasmatota	0|unclassified Mycoplasmatota class	2790996|Mycoplasmoidales	2895623|Metamycoplasmataceae	2995234|Mycoplasmoides	2096|Mycoplasmoides gallisepticum	TRUE	TRUE	FALSE	FALSE
GCF_000092625.1	423212	446	Legionella pneumophila 2300/99 Alcoy	strain=2300/99 Alcoy	Complete Genome	100	0.31	https://ftp.ncbi.nlm.nih.gov/genomes/all/GCF/000/092/625/GCF_000092625.1_ASM9262v1	2|Bacteria	1224|Pseudomonadota	1236|Gammaproteobacteria	118969|Legionellales	444|Legionellaceae	445|Legionella	446|Legionella pneumophila	TRUE	TRUE	FALSE	FALSE
GCF_000092645.1	469371	2006	Thermobispora bispora DSM 43833	strain=DSM 43833	Complete Genome	99.99	0.39	https://ftp.ncbi.nlm.nih.gov/genomes/all/GCF/000/092/645/GCF_000092645.1_ASM9264v1	2|Bacteria	201174|Actinomycetota	1760|Actinomycetes	85012|Streptosporangiales	2004|Streptosporangiaceae	147067|Thermobispora	2006|Thermobispora bispora	TRUE	TRUE	TRUE	TRUE
GCF_000092665.1	707184	813	Chlamydia trachomatis E/150	strain=E/150	Complete Genome	99.83	0.06	https://ftp.ncbi.nlm.nih.gov/genomes/all/GCF/000/092/665/GCF_000092665.1_ASM9266v1	2|Bacteria	204428|Chlamydiota	204429|Chlamydiia	51291|Chlamydiales	809|Chlamydiaceae	810|Chlamydia	813|Chlamydia trachomatis	TRUE	TRUE	FALSE	FALSE
GCF_000092685.1	707185	813	Chlamydia trachomatis G/9768	strain=G/9768	Complete Genome	99.76	0.05	https://ftp.ncbi.nlm.nih.gov/genomes/all/GCF/000/092/685/GCF_000092685.1_ASM9268v1	2|Bacteria	204428|Chlamydiota	204429|Chlamydiia	51291|Chlamydiales	809|Chlamydiaceae	810|Chlamydia	813|Chlamydia trachomatis	TRUE	TRUE	FALSE	FALSE
GCF_000092705.1	707186	813	Chlamydia trachomatis G/11222	strain=G/11222	Complete Genome	99.77	0.05	https://ftp.ncbi.nlm.nih.gov/genomes/all/GCF/000/092/705/GCF_000092705.1_ASM9270v1	2|Bacteria	204428|Chlamydiota	204429|Chlamydiia	51291|Chlamydiales	809|Chlamydiaceae	810|Chlamydia	813|Chlamydia trachomatis	TRUE	TRUE	FALSE	FALSE
GCF_000092725.1	707187	813	Chlamydia trachomatis G/11074	strain=G/11074	Complete Genome	99.76	0.05	https://ftp.ncbi.nlm.nih.gov/genomes/all/GCF/000/092/725/GCF_000092725.1_ASM9272v1	2|Bacteria	204428|Chlamydiota	204429|Chlamydiia	51291|Chlamydiales	809|Chlamydiaceae	810|Chlamydia	813|Chlamydia trachomatis	TRUE	TRUE	FALSE	FALSE
GCF_000092745.1	707183	813	Chlamydia trachomatis E/11023	strain=E/11023	Complete Genome	99.83	0.06	https://ftp.ncbi.nlm.nih.gov/genomes/all/GCF/000/092/745/GCF_000092745.1_ASM9274v1	2|Bacteria	204428|Chlamydiota	204429|Chlamydiia	51291|Chlamydiales	809|Chlamydiaceae	810|Chlamydia	813|Chlamydia trachomatis	TRUE	TRUE	FALSE	FALSE
GCF_000092765.1	573236	28025	Bifidobacterium animalis subsp. lactis V9	strain=V9	Complete Genome	99.9	0.25	https://ftp.ncbi.nlm.nih.gov/genomes/all/GCF/000/092/765/GCF_000092765.1_ASM9276v1	2|Bacteria	201174|Actinomycetota	1760|Actinomycetes	85004|Bifidobacteriales	31953|Bifidobacteriaceae	1678|Bifidobacterium	28025|Bifidobacterium animalis	TRUE	TRUE	FALSE	FALSE
GCF_000092785.1	716544	71667	Waddlia chondrophila WSU 86-1044	strain=WSU 86-1044	Complete Genome	99.87	0.43	https://ftp.ncbi.nlm.nih.gov/genomes/all/GCF/000/092/785/GCF_000092785.1_ASM9278v1	2|Bacteria	204428|Chlamydiota	204429|Chlamydiia	1963360|Parachlamydiales	92714|Waddliaceae	71666|Waddlia	71667|Waddlia chondrophila	TRUE	TRUE	TRUE	TRUE
GCF_000092805.1	718219	813	Chlamydia trachomatis G/9301	strain=G/9301	Complete Genome	99.76	0.05	https://ftp.ncbi.nlm.nih.gov/genomes/all/GCF/000/092/805/GCF_000092805.1_ASM9280v1	2|Bacteria	204428|Chlamydiota	204429|Chlamydiia	51291|Chlamydiales	809|Chlamydiaceae	810|Chlamydia	813|Chlamydia trachomatis	TRUE	TRUE	FALSE	FALSE
GCF_000092825.1	640132	286802	Segniliparus rotundus DSM 44985	strain=DSM 44985	Complete Genome	99.99	0.03	https://ftp.ncbi.nlm.nih.gov/genomes/all/GCF/000/092/825/GCF_000092825.1_ASM9282v1	2|Bacteria	201174|Actinomycetota	1760|Actinomycetes	85007|Mycobacteriales	316606|Segniliparaceae	286801|Segniliparus	286802|Segniliparus rotundus	TRUE	TRUE	TRUE	TRUE
GCF_000092845.1	526224	84378	Brachyspira murdochii DSM 12563	strain=DSM 12563	Complete Genome	100	0.62	https://ftp.ncbi.nlm.nih.gov/genomes/all/GCF/000/092/845/GCF_000092845.1_ASM9284v1	2|Bacteria	203691|Spirochaetota	203692|Spirochaetia	1643686|Brachyspirales	143786|Brachyspiraceae	29521|Brachyspira	84378|Brachyspira murdochii	TRUE	TRUE	TRUE	TRUE
GCF_000092865.1	446466	1711	Cellulomonas flavigena DSM 20109	strain=DSM 20109	Complete Genome	100	0.55	https://ftp.ncbi.nlm.nih.gov/genomes/all/GCF/000/092/865/GCF_000092865.1_ASM9286v1	2|Bacteria	201174|Actinomycetota	1760|Actinomycetes	85006|Micrococcales	85016|Cellulomonadaceae	1707|Cellulomonas	1711|Cellulomonas flavigena	TRUE	TRUE	TRUE	TRUE
GCF_000092885.1	2654982	2654982	Paraburkholderia atlantica	strain=CCGE1002	Complete Genome	100	0.5	https://ftp.ncbi.nlm.nih.gov/genomes/all/GCF/000/092/885/GCF_000092885.1_ASM9288v1	2|Bacteria	1224|Pseudomonadota	28216|Betaproteobacteria	80840|Burkholderiales	119060|Burkholderiaceae	1822464|Paraburkholderia	2654982|Paraburkholderia atlantica	TRUE	TRUE	TRUE	TRUE
GCF_000092905.1	562970	33943	Kyrpidia tusciae DSM 2912	strain=DSM 2912	Complete Genome	99.99	0.35	https://ftp.ncbi.nlm.nih.gov/genomes/all/GCF/000/092/905/GCF_000092905.1_ASM9290v1	2|Bacteria	1239|Bacillota	91061|Bacilli	1385|Bacillales	186823|Alicyclobacillaceae	1129704|Kyrpidia	33943|Kyrpidia tusciae	TRUE	TRUE	TRUE	TRUE
GCF_000092925.1	639283	921	Starkeya novella DSM 506	strain=DSM 506	Complete Genome	100	0.54	https://ftp.ncbi.nlm.nih.gov/genomes/all/GCF/000/092/925/GCF_000092925.1_ASM9292v1	2|Bacteria	1224|Pseudomonadota	28211|Alphaproteobacteria	356|Hyphomicrobiales	335928|Xanthobacteraceae	152053|Starkeya	921|Starkeya novella	TRUE	TRUE	TRUE	TRUE
GCF_000092945.1	635013	863643	Thermincola potens JR	strain=JR	Complete Genome	99.98	0.25	https://ftp.ncbi.nlm.nih.gov/genomes/all/GCF/000/092/945/GCF_000092945.1_ASM9294v1	2|Bacteria	1239|Bacillota	186801|Clostridia	186802|Eubacteriales	2937911|Thermincolaceae	278993|Thermincola	863643|Thermincola potens	TRUE	TRUE	TRUE	TRUE
GCF_000092965.1	583358	583357	Thermoanaerobacter mathranii subsp. mathranii str. A3	strain=A3	Complete Genome	99.84	0.36	https://ftp.ncbi.nlm.nih.gov/genomes/all/GCF/000/092/965/GCF_000092965.1_ASM9296v1	2|Bacteria	1239|Bacillota	186801|Clostridia	68295|Thermoanaerobacterales	186814|Thermoanaerobacteraceae	1754|Thermoanaerobacter	583357|Thermoanaerobacter mathranii	TRUE	TRUE	TRUE	TRUE
GCF_000092985.1	446468	2014	Nocardiopsis dassonvillei subsp. dassonvillei DSM 43111	strain=DSM 43111	Complete Genome	100	0.11	https://ftp.ncbi.nlm.nih.gov/genomes/all/GCF/000/092/985/GCF_000092985.1_ASM9298v1	2|Bacteria	201174|Actinomycetota	1760|Actinomycetes	85012|Streptosporangiales	83676|Nocardiopsaceae	2013|Nocardiopsis	2014|Nocardiopsis dassonvillei	TRUE	TRUE	FALSE	FALSE
GCF_000093005.1	759364	813	Chlamydia trachomatis D-LC	strain=D-LC	Complete Genome	99.82	0.07	https://ftp.ncbi.nlm.nih.gov/genomes/all/GCF/000/093/005/GCF_000093005.1_ASM9300v1	2|Bacteria	204428|Chlamydiota	204429|Chlamydiia	51291|Chlamydiales	809|Chlamydiaceae	810|Chlamydia	813|Chlamydia trachomatis	TRUE	TRUE	FALSE	FALSE
GCF_000093025.1	666681	1055487	Methylotenera versatilis 301	strain=301	Complete Genome	99.99	0.23	https://ftp.ncbi.nlm.nih.gov/genomes/all/GCF/000/093/025/GCF_000093025.1_ASM9302v1	2|Bacteria	1224|Pseudomonadota	28216|Betaproteobacteria	32003|Nitrosomonadales	32011|Methylophilaceae	359407|Methylotenera	1055487|Methylotenera versatilis	TRUE	TRUE	TRUE	TRUE
GCF_000093065.1	515618	401619	Candidatus Riesia pediculicola USDA	strain=USDA	Complete Genome	99.99	0.73	https://ftp.ncbi.nlm.nih.gov/genomes/all/GCF/000/093/065/GCF_000093065.1_ASM9306v1	2|Bacteria	1224|Pseudomonadota	1236|Gammaproteobacteria	91347|Enterobacterales	543|Enterobacteriaceae	401618|Candidatus Riesia	401619|Candidatus Riesia pediculicola	TRUE	TRUE	TRUE	TRUE
GCF_000093085.1	439292	85683	[Bacillus] selenitireducens MLS10	strain=MLS10	Complete Genome	100	0.48	https://ftp.ncbi.nlm.nih.gov/genomes/all/GCF/000/093/085/GCF_000093085.1_ASM9308v1	2|Bacteria	1239|Bacillota	91061|Bacilli	1385|Bacillales	186817|Bacillaceae	1434042|Salisediminibacterium	85683|Salisediminibacterium selenitireducens	TRUE	TRUE	TRUE	TRUE
GCF_000093125.2	653938	1639	Listeria monocytogenes 08-5578	strain=Aug-78	Complete Genome	100	0.66	https://ftp.ncbi.nlm.nih.gov/genomes/all/GCF/000/093/125/GCF_000093125.2_ASM9312v2	2|Bacteria	1239|Bacillota	91061|Bacilli	1385|Bacillales	186820|Listeriaceae	1637|Listeria	1639|Listeria monocytogenes	TRUE	TRUE	FALSE	FALSE
GCF_000093145.3	363952	363952	Comamonas thiooxydans	strain=CNB-1 substr. CNB-2	Complete Genome	100	0.43	https://ftp.ncbi.nlm.nih.gov/genomes/all/GCF/000/093/145/GCF_000093145.3_ASM9314v2	2|Bacteria	1224|Pseudomonadota	28216|Betaproteobacteria	80840|Burkholderiales	80864|Comamonadaceae	283|Comamonas	363952|Comamonas thiooxydans	TRUE	TRUE	FALSE	FALSE
GCF_000093165.1	600809	367488	Blattabacterium sp. (Periplaneta americana) str. BPLAN	strain=BPLAN	Complete Genome	99.05	0.05	https://ftp.ncbi.nlm.nih.gov/genomes/all/GCF/000/093/165/GCF_000093165.1_ASM9316v1	2|Bacteria	976|Bacteroidota	117743|Flavobacteriia	200644|Flavobacteriales	39782|Blattabacteriaceae	34098|Blattabacterium	367488|Blattabacterium sp. (Periplaneta americana)	TRUE	TRUE	TRUE	TRUE
GCF_000093185.1	637913	210	Helicobacter pylori v225d	strain=v225d	Complete Genome	100	0.07	https://ftp.ncbi.nlm.nih.gov/genomes/all/GCF/000/093/185/GCF_000093185.1_ASM9318v1	2|Bacteria	29547|Campylobacterota	3031852|Epsilonproteobacteria	213849|Campylobacterales	72293|Helicobacteraceae	209|Helicobacter	210|Helicobacter pylori	TRUE	TRUE	FALSE	FALSE
GCF_000142965.1	563008	28135	Prevotella oris C735	strain=C735	Scaffold	99.52	1.33	https://ftp.ncbi.nlm.nih.gov/genomes/all/GCF/000/142/965/GCF_000142965.1_ASM14296v1	2|Bacteria	976|Bacteroidota	200643|Bacteroidia	171549|Bacteroidales	171552|Prevotellaceae	838|Prevotella	28135|Prevotella oris	TRUE	FALSE	FALSE	FALSE
GCF_000143085.1	105559	473531	Nitrosococcus watsonii C-113	strain=C-113	Complete Genome	100	1.63	https://ftp.ncbi.nlm.nih.gov/genomes/all/GCF/000/143/085/GCF_000143085.1_ASM14308v1	2|Bacteria	1224|Pseudomonadota	1236|Gammaproteobacteria	135613|Chromatiales	1046|Chromatiaceae	1227|Nitrosococcus	473531|Nitrosococcus watsonii	TRUE	TRUE	TRUE	TRUE
GCF_000143145.1	582899	53399	Hyphomicrobium denitrificans ATCC 51888	strain=ATCC 51888	Complete Genome	100	0.99	https://ftp.ncbi.nlm.nih.gov/genomes/all/GCF/000/143/145/GCF_000143145.1_ASM14314v1	2|Bacteria	1224|Pseudomonadota	28211|Alphaproteobacteria	356|Hyphomicrobiales	45401|Hyphomicrobiaceae	81|Hyphomicrobium	53399|Hyphomicrobium denitrificans	TRUE	TRUE	FALSE	FALSE
GCF_000143205.1	746361	1359	Lactococcus cremoris subsp. cremoris NZ9000	strain=NZ9000	Complete Genome	100	0.45	https://ftp.ncbi.nlm.nih.gov/genomes/all/GCF/000/143/205/GCF_000143205.1_ASM14320v1	2|Bacteria	1239|Bacillota	91061|Bacilli	186826|Lactobacillales	1300|Streptococcaceae	1357|Lactococcus	1359|Lactococcus cremoris	TRUE	TRUE	FALSE	FALSE
GCF_000143225.1	757424	964	Herbaspirillum seropedicae SmR1	strain=SmR1	Complete Genome	100	0.67	https://ftp.ncbi.nlm.nih.gov/genomes/all/GCF/000/143/225/GCF_000143225.1_ASM14322v1	2|Bacteria	1224|Pseudomonadota	28216|Betaproteobacteria	80840|Burkholderiales	75682|Oxalobacteraceae	963|Herbaspirillum	964|Herbaspirillum seropedicae	TRUE	TRUE	FALSE	FALSE
GCF_000143435.1	712961	1624	Ligilactobacillus salivarius CECT 5713	strain=CECT 5713	Complete Genome	99.91	0.29	https://ftp.ncbi.nlm.nih.gov/genomes/all/GCF/000/143/435/GCF_000143435.1_ASM14343v1	2|Bacteria	1239|Bacillota	91061|Bacilli	186826|Lactobacillales	33958|Lactobacillaceae	2767887|Ligilactobacillus	1624|Ligilactobacillus salivarius	TRUE	TRUE	FALSE	FALSE
GCF_000143585.1	563032	2047	Rothia dentocariosa M567	strain=M567	Scaffold	100	0.13	https://ftp.ncbi.nlm.nih.gov/genomes/all/GCF/000/143/585/GCF_000143585.1_ASM14358v1	2|Bacteria	201174|Actinomycetota	1760|Actinomycetes	85006|Micrococcales	1268|Micrococcaceae	32207|Rothia	2047|Rothia dentocariosa	TRUE	FALSE	FALSE	FALSE
GCF_000143605.1	637380	1396	Bacillus cereus biovar anthracis str. CI	strain=CI	Complete Genome	100	0.46	https://ftp.ncbi.nlm.nih.gov/genomes/all/GCF/000/143/605/GCF_000143605.1_ASM14360v1	2|Bacteria	1239|Bacillota	91061|Bacilli	1385|Bacillales	186817|Bacillaceae	1386|Bacillus	1396|Bacillus cereus	TRUE	TRUE	FALSE	FALSE
GCF_000143625.1	663321	138073	Candidatus Regiella insecticola LSR1	strain=LSR1	Scaffold	100	0.45	https://ftp.ncbi.nlm.nih.gov/genomes/all/GCF/000/143/625/GCF_000143625.1_ASM14362v1	2|Bacteria	1224|Pseudomonadota	1236|Gammaproteobacteria	91347|Enterobacterales	543|Enterobacteriaceae	568988|Candidatus Regiella	138073|Candidatus Regiella insecticola	TRUE	FALSE	FALSE	FALSE
GCF_000143645.1	525326	2107999	Lactobacillus paragasseri JV-V03	strain=JV-V03	Scaffold	99.99	0.13	https://ftp.ncbi.nlm.nih.gov/genomes/all/GCF/000/143/645/GCF_000143645.1_ASM14364v1	2|Bacteria	1239|Bacillota	91061|Bacilli	186826|Lactobacillales	33958|Lactobacillaceae	1578|Lactobacillus	2107999|Lactobacillus paragasseri	TRUE	FALSE	FALSE	FALSE
GCF_000143685.1	748727	1538	Clostridium ljungdahlii DSM 13528	strain=DSM 13528	Complete Genome	100	1.95	https://ftp.ncbi.nlm.nih.gov/genomes/all/GCF/000/143/685/GCF_000143685.1_ASM14368v1	2|Bacteria	1239|Bacillota	186801|Clostridia	186802|Eubacteriales	31979|Clostridiaceae	1485|Clostridium	1538|Clostridium ljungdahlii	TRUE	TRUE	TRUE	TRUE
GCF_000143705.2	765874	1719	Corynebacterium pseudotuberculosis FRC41	strain=FRC41	Complete Genome	99.97	0.2	https://ftp.ncbi.nlm.nih.gov/genomes/all/GCF/000/143/705/GCF_000143705.2_ASM14370v2	2|Bacteria	201174|Actinomycetota	1760|Actinomycetes	85007|Mycobacteriales	1653|Corynebacteriaceae	1716|Corynebacterium	1719|Corynebacterium pseudotuberculosis	TRUE	TRUE	FALSE	FALSE
GCF_000143725.1	759914	52584	Brachyspira pilosicoli 95/1000	strain=95/1000	Complete Genome	99.99	0.19	https://ftp.ncbi.nlm.nih.gov/genomes/all/GCF/000/143/725/GCF_000143725.1_ASM14372v1	2|Bacteria	203691|Spirochaetota	203692|Spirochaetia	1643686|Brachyspirales	143786|Brachyspiraceae	29521|Brachyspira	52584|Brachyspira pilosicoli	TRUE	TRUE	TRUE	TRUE
GCF_000143745.1	525338	1590	Lactiplantibacillus plantarum subsp. plantarum ATCC 14917 = JCM 1149 = CGMCC 1.2437	strain=ATCC 14917	Scaffold	100	0.53	https://ftp.ncbi.nlm.nih.gov/genomes/all/GCF/000/143/745/GCF_000143745.1_ASM14374v1	2|Bacteria	1239|Bacillota	91061|Bacilli	186826|Lactobacillales	33958|Lactobacillaceae	2767842|Lactiplantibacillus	1590|Lactiplantibacillus plantarum	TRUE	FALSE	FALSE	FALSE
GCF_000143765.1	525373	258	Sphingobacterium spiritivorum ATCC 33861	strain=ATCC 33861	Scaffold	99.99	0.07	https://ftp.ncbi.nlm.nih.gov/genomes/all/GCF/000/143/765/GCF_000143765.1_ASM14376v1	2|Bacteria	976|Bacteroidota	117747|Sphingobacteriia	200666|Sphingobacteriales	84566|Sphingobacteriaceae	28453|Sphingobacterium	258|Sphingobacterium spiritivorum	TRUE	FALSE	FALSE	FALSE
GCF_000143785.1	525257	250	Chryseobacterium gleum ATCC 35910	strain=ATCC 35910	Scaffold	100	1.99	https://ftp.ncbi.nlm.nih.gov/genomes/all/GCF/000/143/785/GCF_000143785.1_ASM14378v1	2|Bacteria	976|Bacteroidota	117743|Flavobacteriia	200644|Flavobacteriales	2762318|Weeksellaceae	59732|Chryseobacterium	250|Chryseobacterium gleum	TRUE	FALSE	FALSE	FALSE
GCF_000143825.1	585529	38288	Corynebacterium genitalium ATCC 33030	strain=ATCC 33030	Chromosome	100	0.31	https://ftp.ncbi.nlm.nih.gov/genomes/all/GCF/000/143/825/GCF_000143825.1_ASM14382v1	2|Bacteria	201174|Actinomycetota	1760|Actinomycetes	85007|Mycobacteriales	1653|Corynebacteriaceae	1716|Corynebacterium	38288|Corynebacterium genitalium	TRUE	FALSE	FALSE	FALSE
GCF_000143845.1	633147	133926	Olsenella uli DSM 7084	strain=DSM 7084	Complete Genome	99.67	0.35	https://ftp.ncbi.nlm.nih.gov/genomes/all/GCF/000/143/845/GCF_000143845.1_ASM14384v1	2|Bacteria	201174|Actinomycetota	84998|Coriobacteriia	84999|Coriobacteriales	1643824|Atopobiaceae	133925|Olsenella	133926|Olsenella uli	TRUE	TRUE	TRUE	TRUE
GCF_000143865.1	865867	2102	Mycoplasma mycoides subsp. mycoides SC str. Gladysdale	strain=Gladysdale	Complete Genome	99.52	1.95	https://ftp.ncbi.nlm.nih.gov/genomes/all/GCF/000/143/865/GCF_000143865.1_ASM14386v1	2|Bacteria	544448|Mycoplasmatota	31969|Mollicutes	2085|Mycoplasmatales	2092|Mycoplasmataceae	2093|Mycoplasma	2102|Mycoplasma mycoides	TRUE	TRUE	FALSE	FALSE
GCF_000143885.2	337191	337191	Gordonia sp. KTR9	strain=KTR9	Complete Genome	100	0.1	https://ftp.ncbi.nlm.nih.gov/genomes/all/GCF/000/143/885/GCF_000143885.2_ASM14388v2	2|Bacteria	201174|Actinomycetota	1760|Actinomycetes	85007|Mycobacteriales	85026|Gordoniaceae	2053|Gordonia	337191|Gordonia sp. KTR9	TRUE	TRUE	TRUE	TRUE
GCF_000143945.1	722438	2104	Mycoplasmoides pneumoniae FH	strain=FH	Complete Genome	98.07	0.31	https://ftp.ncbi.nlm.nih.gov/genomes/all/GCF/000/143/945/GCF_000143945.1_ASM14394v1	2|Bacteria	544448|Mycoplasmatota	0|unclassified Mycoplasmatota class	2790996|Mycoplasmoidales	2895623|Metamycoplasmataceae	2995234|Mycoplasmoides	2104|Mycoplasmoides pneumoniae	TRUE	TRUE	FALSE	FALSE
GCF_000143965.1	644282	453230	Desulfarculus baarsii DSM 2075	strain=DSM 2075	Complete Genome	99.99	0.58	https://ftp.ncbi.nlm.nih.gov/genomes/all/GCF/000/143/965/GCF_000143965.1_ASM14396v1	2|Bacteria	200940|Thermodesulfobacteriota	3031646|Desulfarculia	453227|Desulfarculales	453228|Desulfarculaceae	453229|Desulfarculus	453230|Desulfarculus baarsii	TRUE	TRUE	TRUE	TRUE
GCF_000143985.1	573413	55206	Sediminispirochaeta smaragdinae DSM 11293	strain=DSM 11293	Complete Genome	99.98	1.88	https://ftp.ncbi.nlm.nih.gov/genomes/all/GCF/000/143/985/GCF_000143985.1_ASM14398v1	2|Bacteria	203691|Spirochaetota	203692|Spirochaetia	136|Spirochaetales	137|Spirochaetaceae	1911556|Sediminispirochaeta	55206|Sediminispirochaeta smaragdinae	TRUE	TRUE	TRUE	TRUE
GCF_000144005.1	765105	1747	Cutibacterium acnes HL001PA1	strain=HL001PA1	Scaffold	99.94	0.05	https://ftp.ncbi.nlm.nih.gov/genomes/all/GCF/000/144/005/GCF_000144005.1_ASM14400v1	2|Bacteria	201174|Actinomycetota	1760|Actinomycetes	85009|Propionibacteriales	31957|Propionibacteriaceae	1912216|Cutibacterium	1747|Cutibacterium acnes	TRUE	FALSE	FALSE	FALSE
GCF_000144025.1	765115	1747	Cutibacterium acnes HL002PA1	strain=HL002PA1	Scaffold	100	0.15	https://ftp.ncbi.nlm.nih.gov/genomes/all/GCF/000/144/025/GCF_000144025.1_ASM14402v1	2|Bacteria	201174|Actinomycetota	1760|Actinomycetes	85009|Propionibacteriales	31957|Propionibacteriaceae	1912216|Cutibacterium	1747|Cutibacterium acnes	TRUE	FALSE	FALSE	FALSE
GCF_000144045.1	765110	1747	Cutibacterium acnes HL067PA1	strain=HL067PA1	Scaffold	100	0.19	https://ftp.ncbi.nlm.nih.gov/genomes/all/GCF/000/144/045/GCF_000144045.1_ASM14404v1	2|Bacteria	201174|Actinomycetota	1760|Actinomycetes	85009|Propionibacteriales	31957|Propionibacteriaceae	1912216|Cutibacterium	1747|Cutibacterium acnes	TRUE	FALSE	FALSE	FALSE
GCF_000144065.1	765099	1747	Cutibacterium acnes HL005PA4	strain=HL005PA4	Scaffold	99.99	0.13	https://ftp.ncbi.nlm.nih.gov/genomes/all/GCF/000/144/065/GCF_000144065.1_ASM14406v1	2|Bacteria	201174|Actinomycetota	1760|Actinomycetes	85009|Propionibacteriales	31957|Propionibacteriaceae	1912216|Cutibacterium	1747|Cutibacterium acnes	TRUE	FALSE	FALSE	FALSE
GCF_000144085.1	765109	2559073	Cutibacterium modestum HL044PA1	strain=HL044PA1	Scaffold	99.99	0.27	https://ftp.ncbi.nlm.nih.gov/genomes/all/GCF/000/144/085/GCF_000144085.1_ASM14408v1	2|Bacteria	201174|Actinomycetota	1760|Actinomycetes	85009|Propionibacteriales	31957|Propionibacteriaceae	1912216|Cutibacterium	2559073|Cutibacterium modestum	TRUE	FALSE	FALSE	FALSE
GCF_000144105.1	765121	1747	Cutibacterium acnes HL082PA2	strain=HL082PA2	Scaffold	99.99	0.06	https://ftp.ncbi.nlm.nih.gov/genomes/all/GCF/000/144/105/GCF_000144105.1_ASM14410v1	2|Bacteria	201174|Actinomycetota	1760|Actinomycetes	85009|Propionibacteriales	31957|Propionibacteriaceae	1912216|Cutibacterium	1747|Cutibacterium acnes	TRUE	FALSE	FALSE	FALSE
GCF_000144125.1	765116	1747	Cutibacterium acnes HL002PA2	strain=HL002PA2	Scaffold	100	0.11	https://ftp.ncbi.nlm.nih.gov/genomes/all/GCF/000/144/125/GCF_000144125.1_ASM14412v1	2|Bacteria	201174|Actinomycetota	1760|Actinomycetes	85009|Propionibacteriales	31957|Propionibacteriaceae	1912216|Cutibacterium	1747|Cutibacterium acnes	TRUE	FALSE	FALSE	FALSE
GCF_000144145.1	765090	1747	Cutibacterium acnes HL025PA2	strain=HL025PA2	Scaffold	99.99	0.11	https://ftp.ncbi.nlm.nih.gov/genomes/all/GCF/000/144/145/GCF_000144145.1_ASM14414v1	2|Bacteria	201174|Actinomycetota	1760|Actinomycetes	85009|Propionibacteriales	31957|Propionibacteriaceae	1912216|Cutibacterium	1747|Cutibacterium acnes	TRUE	FALSE	FALSE	FALSE
GCF_000144165.1	765067	1747	Cutibacterium acnes HL053PA2	strain=HL053PA2	Scaffold	100	0.31	https://ftp.ncbi.nlm.nih.gov/genomes/all/GCF/000/144/165/GCF_000144165.1_ASM14416v1	2|Bacteria	201174|Actinomycetota	1760|Actinomycetes	85009|Propionibacteriales	31957|Propionibacteriaceae	1912216|Cutibacterium	1747|Cutibacterium acnes	TRUE	FALSE	FALSE	FALSE
GCF_000144185.1	765066	1747	Cutibacterium acnes HL053PA1	strain=HL053PA1	Scaffold	100	0.13	https://ftp.ncbi.nlm.nih.gov/genomes/all/GCF/000/144/185/GCF_000144185.1_ASM14418v1	2|Bacteria	201174|Actinomycetota	1760|Actinomycetes	85009|Propionibacteriales	31957|Propionibacteriaceae	1912216|Cutibacterium	1747|Cutibacterium acnes	TRUE	FALSE	FALSE	FALSE
GCF_000144205.1	765077	1747	Cutibacterium acnes HL110PA1	strain=HL110PA1	Scaffold	100	0.85	https://ftp.ncbi.nlm.nih.gov/genomes/all/GCF/000/144/205/GCF_000144205.1_ASM14420v1	2|Bacteria	201174|Actinomycetota	1760|Actinomycetes	85009|Propionibacteriales	31957|Propionibacteriaceae	1912216|Cutibacterium	1747|Cutibacterium acnes	TRUE	FALSE	FALSE	FALSE
GCF_000144225.1	765087	1747	Cutibacterium acnes HL083PA1	strain=HL083PA1	Scaffold	100	0.13	https://ftp.ncbi.nlm.nih.gov/genomes/all/GCF/000/144/225/GCF_000144225.1_ASM14422v1	2|Bacteria	201174|Actinomycetota	1760|Actinomycetes	85009|Propionibacteriales	31957|Propionibacteriaceae	1912216|Cutibacterium	1747|Cutibacterium acnes	TRUE	FALSE	FALSE	FALSE
GCF_000144245.1	765074	1747	Cutibacterium acnes HL072PA1	strain=HL072PA1	Scaffold	100	0.11	https://ftp.ncbi.nlm.nih.gov/genomes/all/GCF/000/144/245/GCF_000144245.1_ASM14424v1	2|Bacteria	201174|Actinomycetota	1760|Actinomycetes	85009|Propionibacteriales	31957|Propionibacteriaceae	1912216|Cutibacterium	1747|Cutibacterium acnes	TRUE	FALSE	FALSE	FALSE
GCF_000144265.1	765100	1747	Cutibacterium acnes HL050PA1	strain=HL050PA1	Scaffold	99.99	0.13	https://ftp.ncbi.nlm.nih.gov/genomes/all/GCF/000/144/265/GCF_000144265.1_ASM14426v1	2|Bacteria	201174|Actinomycetota	1760|Actinomycetes	85009|Propionibacteriales	31957|Propionibacteriaceae	1912216|Cutibacterium	1747|Cutibacterium acnes	TRUE	FALSE	FALSE	FALSE
GCF_000144285.1	765094	1747	Cutibacterium acnes HL046PA1	strain=HL046PA1	Scaffold	100	0.17	https://ftp.ncbi.nlm.nih.gov/genomes/all/GCF/000/144/285/GCF_000144285.1_ASM14428v1	2|Bacteria	201174|Actinomycetota	1760|Actinomycetes	85009|Propionibacteriales	31957|Propionibacteriaceae	1912216|Cutibacterium	1747|Cutibacterium acnes	TRUE	FALSE	FALSE	FALSE
GCF_000144305.1	765096	1747	Cutibacterium acnes HL005PA1	strain=HL005PA1	Scaffold	100	0.14	https://ftp.ncbi.nlm.nih.gov/genomes/all/GCF/000/144/305/GCF_000144305.1_ASM14430v1	2|Bacteria	201174|Actinomycetota	1760|Actinomycetes	85009|Propionibacteriales	31957|Propionibacteriaceae	1912216|Cutibacterium	1747|Cutibacterium acnes	TRUE	FALSE	FALSE	FALSE
GCF_000144325.1	765102	1747	Cutibacterium acnes HL050PA3	strain=HL050PA3	Scaffold	100	0.17	https://ftp.ncbi.nlm.nih.gov/genomes/all/GCF/000/144/325/GCF_000144325.1_ASM14432v1	2|Bacteria	201174|Actinomycetota	1760|Actinomycetes	85009|Propionibacteriales	31957|Propionibacteriaceae	1912216|Cutibacterium	1747|Cutibacterium acnes	TRUE	FALSE	FALSE	FALSE
GCF_000144345.1	765098	1747	Cutibacterium acnes HL005PA3	strain=HL005PA3	Scaffold	100	0.11	https://ftp.ncbi.nlm.nih.gov/genomes/all/GCF/000/144/345/GCF_000144345.1_ASM14434v1	2|Bacteria	201174|Actinomycetota	1760|Actinomycetes	85009|Propionibacteriales	31957|Propionibacteriaceae	1912216|Cutibacterium	1747|Cutibacterium acnes	TRUE	FALSE	FALSE	FALSE
GCF_000144365.1	765068	1747	Cutibacterium acnes HL045PA1	strain=HL045PA1	Scaffold	100	0.18	https://ftp.ncbi.nlm.nih.gov/genomes/all/GCF/000/144/365/GCF_000144365.1_ASM14436v1	2|Bacteria	201174|Actinomycetota	1760|Actinomycetes	85009|Propionibacteriales	31957|Propionibacteriaceae	1912216|Cutibacterium	1747|Cutibacterium acnes	TRUE	FALSE	FALSE	FALSE
GCF_000144385.1	765097	1747	Cutibacterium acnes HL005PA2	strain=HL005PA2	Scaffold	100	0.12	https://ftp.ncbi.nlm.nih.gov/genomes/all/GCF/000/144/385/GCF_000144385.1_ASM14438v1	2|Bacteria	201174|Actinomycetota	1760|Actinomycetes	85009|Propionibacteriales	31957|Propionibacteriaceae	1912216|Cutibacterium	1747|Cutibacterium acnes	TRUE	FALSE	FALSE	FALSE
GCF_000144405.1	553174	28132	Prevotella melaninogenica ATCC 25845	strain=ATCC 25845	Complete Genome	99.97	0.01	https://ftp.ncbi.nlm.nih.gov/genomes/all/GCF/000/144/405/GCF_000144405.1_ASM14440v1	2|Bacteria	976|Bacteroidota	200643|Bacteroidia	171549|Bacteroidales	171552|Prevotellaceae	838|Prevotella	28132|Prevotella melaninogenica	TRUE	TRUE	FALSE	FALSE
GCF_000144425.1	765093	1747	Cutibacterium acnes HL086PA1	strain=HL086PA1	Scaffold	100	0.31	https://ftp.ncbi.nlm.nih.gov/genomes/all/GCF/000/144/425/GCF_000144425.1_ASM14442v1	2|Bacteria	201174|Actinomycetota	1760|Actinomycetes	85009|Propionibacteriales	31957|Propionibacteriaceae	1912216|Cutibacterium	1747|Cutibacterium acnes	TRUE	FALSE	FALSE	FALSE
GCF_000144445.1	765085	1747	Cutibacterium acnes HL038PA1	strain=HL038PA1	Scaffold	100	0.14	https://ftp.ncbi.nlm.nih.gov/genomes/all/GCF/000/144/445/GCF_000144445.1_ASM14444v1	2|Bacteria	201174|Actinomycetota	1760|Actinomycetes	85009|Propionibacteriales	31957|Propionibacteriaceae	1912216|Cutibacterium	1747|Cutibacterium acnes	TRUE	FALSE	FALSE	FALSE
GCF_000144465.1	765101	1747	Cutibacterium acnes HL050PA2	strain=HL050PA2	Scaffold	99.85	0.06	https://ftp.ncbi.nlm.nih.gov/genomes/all/GCF/000/144/465/GCF_000144465.1_ASM14446v1	2|Bacteria	201174|Actinomycetota	1760|Actinomycetes	85009|Propionibacteriales	31957|Propionibacteriaceae	1912216|Cutibacterium	1747|Cutibacterium acnes	TRUE	FALSE	FALSE	FALSE
GCF_000144485.1	765083	1747	Cutibacterium acnes HL087PA3	strain=HL087PA3	Scaffold	100	0.16	https://ftp.ncbi.nlm.nih.gov/genomes/all/GCF/000/144/485/GCF_000144485.1_ASM14448v1	2|Bacteria	201174|Actinomycetota	1760|Actinomycetes	85009|Propionibacteriales	31957|Propionibacteriaceae	1912216|Cutibacterium	1747|Cutibacterium acnes	TRUE	FALSE	FALSE	FALSE
GCF_000144505.1	765065	1747	Cutibacterium acnes HL020PA1	strain=HL020PA1	Scaffold	100	0.11	https://ftp.ncbi.nlm.nih.gov/genomes/all/GCF/000/144/505/GCF_000144505.1_ASM14450v1	2|Bacteria	201174|Actinomycetota	1760|Actinomycetes	85009|Propionibacteriales	31957|Propionibacteriaceae	1912216|Cutibacterium	1747|Cutibacterium acnes	TRUE	FALSE	FALSE	FALSE
GCF_000144525.1	765070	1747	Cutibacterium acnes HL013PA2	strain=HL013PA2	Scaffold	99.99	0.11	https://ftp.ncbi.nlm.nih.gov/genomes/all/GCF/000/144/525/GCF_000144525.1_ASM14452v1	2|Bacteria	201174|Actinomycetota	1760|Actinomycetes	85009|Propionibacteriales	31957|Propionibacteriaceae	1912216|Cutibacterium	1747|Cutibacterium acnes	TRUE	FALSE	FALSE	FALSE
GCF_000144545.1	765113	1747	Cutibacterium acnes HL063PA1	strain=HL063PA1	Scaffold	100	0.11	https://ftp.ncbi.nlm.nih.gov/genomes/all/GCF/000/144/545/GCF_000144545.1_ASM14454v1	2|Bacteria	201174|Actinomycetota	1760|Actinomycetes	85009|Propionibacteriales	31957|Propionibacteriaceae	1912216|Cutibacterium	1747|Cutibacterium acnes	TRUE	FALSE	FALSE	FALSE
GCF_000144565.1	765106	1747	Cutibacterium acnes HL036PA1	strain=HL036PA1	Scaffold	100	0.09	https://ftp.ncbi.nlm.nih.gov/genomes/all/GCF/000/144/565/GCF_000144565.1_ASM14456v1	2|Bacteria	201174|Actinomycetota	1760|Actinomycetes	85009|Propionibacteriales	31957|Propionibacteriaceae	1912216|Cutibacterium	1747|Cutibacterium acnes	TRUE	FALSE	FALSE	FALSE
GCF_000144585.1	765107	1747	Cutibacterium acnes HL036PA2	strain=HL036PA2	Scaffold	100	0.09	https://ftp.ncbi.nlm.nih.gov/genomes/all/GCF/000/144/585/GCF_000144585.1_ASM14458v1	2|Bacteria	201174|Actinomycetota	1760|Actinomycetes	85009|Propionibacteriales	31957|Propionibacteriaceae	1912216|Cutibacterium	1747|Cutibacterium acnes	TRUE	FALSE	FALSE	FALSE
GCF_000144605.1	633149	74313	Brevundimonas subvibrioides ATCC 15264	strain=ATCC 15264	Complete Genome	100	0.05	https://ftp.ncbi.nlm.nih.gov/genomes/all/GCF/000/144/605/GCF_000144605.1_ASM14460v1	2|Bacteria	1224|Pseudomonadota	28211|Alphaproteobacteria	204458|Caulobacterales	76892|Caulobacteraceae	41275|Brevundimonas	74313|Brevundimonas subvibrioides	TRUE	TRUE	TRUE	TRUE
[truncated: 309,800+ more rows]

## Sheet: Data S3
		universality		deviance
[truncated: 184 more rows]
